# Supplementary material for: Proteomes of Lactobacillus delbrueckii subsp. bulgaricus LBB.B5 Incubated in Milk at Optimal and Low Temperatures
Source: mSystems. 2017 Sep 19;2(5):e00027-17. doi: 10.1128/mSystems.00027-17 (PMC5605880; doi:10.1128/mSystems.00027-17)
Supplement: TABLE S1 [file sys005172137st1.xlsx]

## Sheet: tableS1
Table S1: List of identified L. bulgaricus LBB.B5 proteins in this study.
UniProt ID	Refseq locustag	Protein name	Gene name	COG	MRS incubation at 37 °C		Milk incubation at 37 °C		Milk incubation at 4 °C		Note
					Mean	STE	Mean	STE	Mean	STE
F0K2A5	LBU0885	Hypothetical conserved protein	nfnB	C	0.259a	0.037547	0.137333	0.002848	0.115333	0.017742	Coreb
F0JYH9	LBU0059	L-LDH protein	hdhL	C	0.0612597	0.00679719	0.034137	0.00304523	0	0	Shared (milk 37 °C and MRS 37 °C)c
F0JYK4	LBU0084	L-lactate dehydrogenase	ldh	C	0.162	0.018735	0.131	0.0145258	0.193333	0.0159618	Core
F0JYI6	LBU0066	D-lactate dehydrogenase	ldhA1	C	8.09467	0.481752	12.2407	0.997628	13.9043	0.133694	Core
F0K280	LBU0860	D-hydroxyisocaproate dehydrogenase	ddh	C	0.611667	0.00949269	0.719	0.0308058	0.778667	0.0371947	Core
F0K0H2	LBU1603	Glycerol-3-phosphate dehydrogenase [NAD(P)+]	gpsA2	C	0.371667	0.0114066	0.212667	0.0152352	0.226667	0.013776	Core
F0K0X1	LBU0515	Glycerol-3-phosphate dehydrogenase [NAD(P)+]	gpsA1	C	0.0733333	0.0131698	0.176	0.0126623	0.0936667	0.0154308	Core
F0K1R6	LBU0696	Glyoxylate reductase	serA1	C	0.007	0.001	0.003	0.00173205	0.00233333	0.00120185	Core
F0K0M0	LBU1651	Lactate oxidase	lctO	C	0.0166667	0.00218581	0.0136667	0.00466667	0.00933333	0.00497773	Core
F0K1M2	LBU0652	Probable pyridine nucleotide-disulfide oxidoreductase	ykgC	C	3.06233	0.177044	3.759	0.41273	3.32467	0.454486	Core
F0JZL8	LBU1456	Alcohol-acetaldehyde dehydrogenase	adhE1	C	0.200333	0.0375958	0.0633333	0.0156773	0.0886667	0.0177044	Core
F0K2M8	LBU1008	NADP-dependent glyceraldehyde-3-phosphate dehydrogenase	gapN	C	0	0	0.079994	0.0117296	0	0	Unique (milk 37 °C)d
F0K1Q5	LBU0685	Fumarate reductase flavoprotein	sdhA	C	0.145667	0.002848	0.273	0.00929157	0.264	0.0144222	Core
F0K0R9	LBU0463	Flavodoxin	nrdI	C	0.127333	0.0483609	0.038	0.00986577	0.0173333	0.0110955	Core
F0K1P5	LBU0675	p-nitrobenzoate reductase	pnbA	C	0.277333	0.0210502	0.294333	0.0154524	0.184333	0.0216744	Core
F0K169	LBU0540	Phosphate acetyltransferase	pta	C	0.548	0.0245425	0.597	0.0418848	0.462333	0.0239467	Core
F0K1B0	LBU0581	Acetate kinase	ackA	C	0.484	0.067656	0.37	0.00472582	0.327	0.00650641	Core
F0K061	LBU1571	Glycerophosphoryl diester phosphodiesterase	glpQ	C	0.0286027	0.00483085	0	0	0	0	Unique (MRS 37 °C)e
F0K265	LBU0845	Probable manganese-dependent inorganic pyrophosphatase	ppaC	C	1.099	0.0480867	1.39133	0.00935117	1.286	0.0209523	Core
F0K1C8	LBU0599	F1F0-ATPase subunit C	atpE	C	0.279	0.0532009	0.27	0.0558957	0.606667	0.146893	Core
F0K1H0	LBU0600	ATP synthase subunit b	atpF	C	0.471333	0.0203661	0.176	0.00737111	0.234667	0.0338099	Core
F0K1H1	LBU0601	ATP synthase subunit delta	atpH	C	0.159667	0.00405518	0.0573333	0.0117237	0.0886667	0.00260342	Core
F0K1H2	LBU0602	ATP synthase subunit alpha	atpA	C	0.368667	0.0144376	0.338667	0.0121974	0.344333	0.00643774	Core
F0K1H3	LBU0603	ATP synthase gamma chain	atpG	C	0.179667	0.00338296	0.167333	0.00536449	0.118667	0.00606447	Core
F0K1H4	LBU0604	ATP synthase subunit beta	atpD	C	0.809333	0.0356199	0.505333	0.0267727	0.601667	0.031866	Core
F0K1H5	LBU0605	ATP synthase epsilon chain	atpC	C	0.204	0.0235443	0.186667	0.010729	0.191333	0.00352767	Core
F0K1C7	LBU0598	ATP synthase subunit a	atpB	C	0	0	0.00550733	0.00362186	0	0	Unique (milk 37 °C)
F0K0D8	LBU0412	Phosphoenolpyruvate carboxylase		C	0.196667	0.0159826	0.954	0.0216333	1.013	0.029023	Core
F0K106	LBU1708	Fumarate hydratase class II	fumC	C	0.523	0.0245153	0.649333	0.0356713	0.616667	0.0659326	Core
F0K266	LBU0846	Isopentenyl-diphosphate delta-isomerase	fni	C	0.00571423	0.00339605	0	0	0	0	Unique (MRS 37 °C)
F0JZL9	LBU1457	Alcohol-acetaldehyde dehydrogenase		C	0.636	0.0240069	0.424	0.0237136	0.557333	0.0488854	Core
F0K2U4	LBU1074	Putative pyruvate, phosphate dikinase regulatory protein		C	0.0587883	0.00511377	0	0	0	0	Unique (MRS 37 °C)
F0K0J7	LBU1628	EpsC protein	epsC	D	0.019	0.00351188	0.0546667	0.00693622	0.0653333	0.0134205	Core
F0JZU4	LBU0297	tRNA(Ile)-lysidine synthase		D	0.0119396	0.00493703	0	0	0	0	Unique (MRS 37 °C)
F0K0N9	LBU1670	Chromosome partitioning protein	soj	D	0.131333	0.0207873	0.023	0.0116762	0.0403333	0.0048074	Core
F0K1G6	LBU1789	tRNA uridine 5-carboxymethylaminomethyl modification enzyme MnmG	gidA	D	0.0256667	0.0072188	0.031	0.00264575	0.0193333	0.00352767	Core
F0K1H7	LBU0607	Cell shape determining protein	mreB1	D	0.170667	0.0182787	0.159333	0.0075351	0.263	0.0224796	Core
F0K1I6	LBU0616	Cell division regulator	ezrA	D	0.0906667	0.00617342	0.07	0.010504	0.0736667	0.0108372	Core
F0K1J4	LBU0624	Rod shape-determining protein	mreB2	D	0.389333	0.00611919	0.227	0.0251462	0.285333	0.0192296	Core
F0K1K6	LBU0636	Cell division protein ftsA	ftsA	D	0.0773333	0.00693622	0.027	0.003	0.03	0.00378594	Core
F0K1K7	LBU0637	Cell division protein FtsZ	ftsZ	D	0.205	0.0153948	0.195333	0.0161692	0.181333	0.00788106	Core
F0K285	LBU0865	Hypothetical conserved protein	div	D	0.16	0.0518298	0.129667	0.00783865	0.0403333	0.00296273	Core
F0K355	LBU1185	Chromosome partition protein Smc	smcB	D	0.0193333	0.00202759	0.007	0.00173205	0.0113333	0.00384419	Core
F0K2J1	LBU0971	Hypothetical conserved protein	smc	D	0	0	0	0	0.0104471	0.00156997	Unique (milk 4 °C)f
F0K329	LBU1159	Homoserine dehydrogenase	hom	E	0.0653333	0.0112891	0.232667	0.0169542	0.300667	0.0180493	Core
F0K327	LBU1157	Aspartate beta-semialdehyde dehydrogenese	asd	E	0.132	0.0195021	0.314333	0.0153442	0.333	0.0190875	Core
F0K1G5	LBU1788	Pyruvate oxidase	ilvB	E	0.0403333	0.00466667	0.049	0.0043589	0.0393333	0.0098714	Core
F0K302	LBU1132	Methionine synthase	metE	E	0.0966667	0.0108064	0.186333	0.0111405	0.148	0.00360555	Core
F0JYJ2	LBU0072	Homoserine O-succinyltransferase	metA1	E	0.00621013	0.00336447	0	0	0.0090256	0.00563799	Shared (MRS 37 °C and milk 4 °C)g
F0K306	LBU1136	Cysteine synthase	cysK1	E	0.363	0.0433167	0.380667	0.0185861	0.369333	0.0308347	Core
F0K2U9	LBU1079	Aspartate aminotransferase	aspC	E	0.477667	0.0486667	1.37967	0.0553484	1.30267	0.020955	Core
F0K089	LBU0363	Aromatic amino acid aminotransferase	araT	E	0	0	0.0172571	0.00673536	0.017774	0.00242508	Shared (milk 37 °C and 4 °C)h
F0K2Y6	LBU1116	Branched-chain-amino-acid transaminase	ilvE	E	0.39	0.0546291	0.378	0.0141774	0.226667	0.0261874	Core
F0JZQ7	LBU1495	Homoserine kinase	thrB	E	0.0186667	0.00437163	0.0183333	0.00133333	0.0743333	0.00648931	Core
F0K328	LBU1158	Aspartokinase	lysC	E	0.0663333	0.00523874	0.032	0.0130128	0.116667	0.00523874	Core
F0K050	LBU1560	Arylesterase	tesA2	E	0.02	0.0128582	0.128333	0.0114066	0.113	0.013	Core
F0K0X7	LBU1679	Cytosol non-specific dipeptidase	pepD3	E	0.0386667	0.019785	0.0293333	0.00717248	0.002	0.0011547	Core
F0K353	LBU1183	Dipeptidase		E	0	0	0.00838377	0.00551354	0.027103	0.0144804	Shared (milk 37 °C and 4 °C)
F0K2Q6	LBU1036	Amino tripeptidase T	pepT2	E	0.105	0.0106927	0.03	0.00781025	0.032	0.00360555	Core
F0K100	LBU1702	Aminopeptidase N	pepN	E	0.701667	0.0637347	0.783	0.03	0.761667	0.0734514	Core
F0JZQ0	LBU1488	Aminoacyl-histidine dipeptidase	pepD2	E	0.446333	0.0378785	0.553333	0.00808977	0.546667	0.0282213	Core
F0K0E7	LBU0421	Dipeptidase	pepD1	E	0.282	0.0183394	0.286667	0.0212629	0.105333	0.0162207	Core
F0JYW0	LBU1357	Xaa-pro dipeptidase	pepQ	E	0.431667	0.0225265	0.371	0.0142244	0.360333	0.00733333	Core
F0K3E1	LBU1225	X-Pro dipeptidase		E	0.126	0.0119304	0.125667	0.0229807	0.176	0.00862168	Core
F0K281	LBU0861	Acylamino-acid-releasing enzyme	aph	E	0.0723333	0.00775314	0.132	0.00793725	0.088	0.00305505	Core
F0JZE8	LBU0223	Aminopeptidase E	pepG1	E	0.777667	0.0384072	0.827667	0.025208	0.745667	0.0413938	Core
F0JZE9	LBU0224	Aminopeptidase	pepC	E	0.247	0.0101489	0.162	0.00550757	0.153333	0.0126667	Core
F0JZN5	LBU1473	Aminopeptidase C	pepC	E	1.966	0.0925545	1.18667	0.0817646	1.95033	0.136702	Core
F0K0L9	LBU1650	Oligopeptidase	pepF	E	0.138333	0.015836	0.0586667	0.00290593	0.071	0.00802081	Core
F0JZH6	LBU0251	L-asparaginase	ansB	E	0.012301	0.00175616	0	0	0	0	Unique (MRS 37 °C)
F0K0R4	LBU0458	Ornithine decarboxylase	speC	E	0.018	0.001	0.0463333	0.00272845	0.035	0.0046188	Core
F0JZQ8	LBU1496	Threonine synthase	thrC	E	0.175333	0.0224821	0.431667	0.0100885	0.417	0.0351046	Core
F0K3G9	LBU1253	Cysteine synthase	cysK	E	0.221667	0.0048074	0.442667	0.00578312	0.383667	0.0423058	Core
F0K1I7	LBU0617	Aminotransferase	nifS2	E	0.09	0.00550757	0.123333	0.0171302	0.113667	0.014678	Core
F0K1L6	LBU0646	Cysteine sulfinate desulfinase/cysteine desulfurase	yrvO	E	0.108333	0.0131698	0.0653333	0.00643774	0.051	0.00321455	Core
F0K307	LBU1137	Cystathionine beta-lyase	metC	E	0.511	0.00986577	0.22	0.0263122	0.325667	0.0153007	Core
F0K2N9	LBU1019	Aspartate--ammonia ligase	asnA	E	0.0683333	0.0116237	0.062	0.00665833	0.095	0.0100664	Core
F0K3H7	LBU1261	Glutamine synthetase	glnA	E	1.56033	0.262939	0.995	0.0183303	1.04167	0.0602946	Core
F0JZ08	LBU0163	Asparagine synthetase	asnB1	E	0.32	0.0170587	0.172333	0.0101708	0.211	0.015695	Core
F0K292	LBU0872	Carbamoyl-phosphate synthase small subunit	carA1	E	0.00433333	0.00296273	0.0663333	0.00881917	0.105667	0.00448454	Core
F0K293	LBU0873	Carbamoyl-phosphate synthase large subunit	carB1	E	0.009	0.00360555	0.0396667	0.0109138	0.158333	0.00417665	Core
F0JYP4	LBU0124	ABC transporter ATPase component		E	0.0346667	0.00218581	0.0196667	0.00202759	0.011	0.00360555	Core
F0JZ05	LBU0160	Peptide binding protein	oppA1	E	0.00733333	0.00120185	0.0313333	0.00504425	0.0323333	0.00266667	Core
F0JZ44	LBU0199	Glutamine ABC transporter ATP-binding protein	glnQ	E	1.421	0.0791223	0.395667	0.0209152	0.383667	0.024538	Core
F0JZ45	LBU0200	Glutamine ABC transporter substrate-binding protein	glnH	E	0.605333	0.0384982	0.203333	0.0229298	0.158	0.0318172	Core
F0JZC5	LBU1442	Oligopeptide binding protein	oppA	E	0.197333	0.0412526	0.0623333	0.0099387	0.0616667	0.0031798	Core
F0JZD9	LBU0214	Oligopeptide binding protein	oppA3	E	0.0636667	0.00983757	0.181	0.020502	0.209667	0.0228206	Core
F0JZE3	LBU0218	Peptide binding protein	oppA6	E	0.169	0.100167	0.148667	0.0356854	0.162667	0.0383507	Core
F0JZE4	LBU0219	Permease protein	oppB	E	0.130667	0.00983757	0.0426667	0.00202759	0.0733333	0.00589727	Core
F0JZE5	LBU0220	Permease protein	oppC2	E	0.108333	0.0100885	0.0733333	0.0206989	0.0743333	0.016231	Core
F0JZE6	LBU0221	ATP binding protein	oppD2	E	0.321333	0.0271191	0.286	0.0234592	0.292	0.0466083	Core
F0JZG5	LBU0240	Amino acid ABC transporter, substrate binding protein	yckK	E	0.00566667	0.00296273	0.32	0.0511599	0.227333	0.024835	Core
F0K0F3	LBU0427	Glutamine ABC transporter ATPase component	glnQ	E	0.730667	0.0850771	0.661667	0.0288752	0.956333	0.0390142	Core
F0K0F4	LBU0428	Glutamine ABC transporter solute-binding component	glnH1	E	0.253667	0.0520395	0.232333	0.0157727	0.281	0.026	Core
F0K0F5	LBU0429	Glutamine ABC transporter permease	glnM	E	0.0546667	0.00584047	0.098	0.013	0.0536667	0.00333333	Core
F0K0F6	LBU0430	Glutamine ABC transporter permease component	glnP	E	0.0706667	0.0182787	0.116333	0.0363333	0.126	0.00458258	Core
F0K173	LBU0544	Spermidine and putrescine ABC transporter ATP-binding protein	potA	E	0.078	0.0159478	0.0273333	0.00536449	0.0283333	0.0103494	Core
F0K1F8	LBU1781	Glutamine ABC transporter, substrate binding and permease protein	glnP	E	0.0616667	0.00448454	0.026	0.00404145	0.0206667	0.00328295	Core
F0K1F9	LBU1782	Glutamine ABC transporter ATP-binding protein	glnQ3	E	0.139333	0.0267416	0.107333	0.00648931	0.055	0.010504	Core
F0K1P6	LBU0676	Oligopeptide ABC transporter substrate binding protein	oppA	E	0.562667	0.0104775	0.946333	0.0660614	1.022	0.128846	Core
F0K2Y0	LBU1110	ABC transporter ATPase component	glnQ2	E	0.0686667	0.0147121	0.0296667	0.00384419	0.035	0.0051316	Core
F0K337	LBU1167	Glutamine ABC transporter solute-binding component	glnH3	E	0.081	0.00351188	0.0246667	0.0079652	0.0196667	0.00611919	Core
F0K360	LBU1190	Transmembrane protein OppB	oppB	E	0.013	0.00208167	0.0426667	0.00466667	0.068	0.00450925	Core
F0K362	LBU1192	ATP-binding protein OppD	oppD	E	0.136	0.00378594	0.269	0.0263881	0.342333	0.0385242	Core
F0JZ94	LBU1411	Peptide binding protein	oppA24	E	0	0	0	0	0.0149721	0.00614868	Unique (milk 4 °C)
F0JZD8	LBU0213	Oligopeptide binding protein	oppA2	E	0	0	0	0	0.00988013	0.00595473	Unique (milk 4 °C)
F0K357	LBU1187	Oligopeptide binding protein OppA2	oppA20	E	0	0	0	0	0.0039639	0.00247609	Unique (milk 4 °C)
F0K176	LBU0547	Spermidine and putrescine periplasmatic ABC transporter	potD	E	0.047574	0.00101613	0	0	0	0	Unique (MRS 37 °C)
F0JZ43	LBU0198	ABC transporter	glnP	E	0.0300207	0.00852378	0.017819	0.00449054	0	0	Shared (milk 37 °C and MRS 37 °C)
F0JZG6	LBU0241	Polar amino acid transport system ATP-binding protein	glnQ	E	0	0	0.15355	0.023671	0.0841717	0.0141024	Shared (milk 37 °C and 4 °C)
F0JZG7	LBU0242	Amino acid ABC transporter, permease protein		E	0	0	0.0215227	0.00356769	0.0165541	0.0044803	Shared (milk 37 °C and 4 °C)
F0K2Y1	LBU1111	Glutamine ABC transporter permease protein	glnP	E	0	0	0.00741997	0.00136422	0.00285837	0.000822485	Shared (milk 37 °C and 4 °C)
F0K358	LBU1188	Oligopeptide binding protein OppA1	oppA	E	0	0	0.0564387	0.0164118	0.0156058	0.00323629	Shared (milk 37 °C and 4 °C)
F0JZF8	LBU0233	Inosine-5'-monophosphate dehydrogenase	guaB	F	0.0936667	0.0176761	0.819	0.072404	0.449667	0.030168	Core
F0JYI1	LBU0061	Adenosylcobalamin-dependent ribonucleoside-triphosphate reductase	nrdJ	F	0.226	0.0427356	0.272667	0.0116237	0.235667	0.0208513	Core
F0JYR5	LBU1312	Dihydroorotate dehydrogenase	pyrD1	F	0.104667	0.0079652	0.004	0.002	0.0246667	0.00260342	Core
F0K1P9	LBU0679	Thymidylate synthase	thyA	F	0.055	0.0260832	0.201333	0.0141931	0.220667	0.0486804	Core
F0K3F0	LBU1234	Phosphoribosyl glycinamide formyltransferase	purN	F	0	0	0.14304	0.0174503	0.183927	0.0128094	Shared (milk 37 °C and 4 °C)
F0K3E9	LBU1233	Bifunctional purine biosynthesis protein PurH	purH	F	0.00633333	0.000333333	1.49667	0.140043	1.194	0.0405134	Core
F0JZF7	LBU0232	Xanthine phosphoribosyltransferase	xpt	F	0.0236667	0.00712585	0.263667	0.00676593	0.256333	0.0208513	Core
F0JZK2	LBU0277	Repressor protein	purR	F	0.196667	0.0230241	0.205	0.0209841	0.145	0.00665833	Core
F0JYR7	LBU1314	Orotate phosphoribosyltransferase	pyrE	F	0.43	0.110567	1.475	0.126527	1.18	0.236578	Core
F0K3F2	LBU1236	Amidophosphoribosyltransferase	purF	F	0	0	0.311183	0.0163068	0.240167	0.0626935	Shared (milk 37 °C and 4 °C)
F0JYZ7	LBU0152	Nucleoside deoxyribosyltransferase	ntdA	F	0.142667	0.037649	0.29	0.0176163	0.228	0.0150111	Core
F0K2Y9	LBU1119	Adenine phosphoribosyltransferase	apt	F	0.782	0.0266271	1.68333	0.0462037	1.68467	0.110339	Core
F0K0Q5	LBU0449	Hypoxanthine-guanine phosphoribosyltransferase	hpt	F	0.293333	0.011348	1.26333	0.0772384	1.10567	0.0422703	Core
F0JZ82	LBU1399	Bifunctional protein PyrR	pyrR1	F	0.306	0.0321299	0.147333	0.0114066	0.155	0.0057735	Core
F0K127	LBU1729	Bifunctional protein PyrR	pyrR2	F	0.0453333	0.00581187	0.0203333	0.00698411	0.0206667	0.00466667	Core
F0K1C6	LBU0597	Uracil phosphoribosyltransferase	upp	F	0.554	0.0147986	0.831	0.0341516	1.022	0.0771298	Core
F0K1F6	LBU1779	Deoxyadenosine kinase	dck1	F	0.0893333	0.00218581	0.0106667	0.00617342	0.0113333	0.0031798	Core
F0K1F7	LBU1780	Deoxyguanosine kinase	dck2	F	0.0611233	0.00729947	0	0	0	0	Unique (MRS 37 °C)
F0K1C2	LBU0593	Thymidine kinase	tdk	F	0.078	0.0160416	0.0133333	0.00881917	0.0133333	0.00726483	Core
F0K0F1	LBU0425	Uridine kinase	udkA	F	0.136333	0.00913479	0.115	0.00404145	0.09	0.00665833	Core
F0K0F2	LBU0426	Uridine kinase	udkB	F	0.611	0.0528804	0.648	0.0126623	0.575	0.0565892	Core
F0K322	LBU1152	Uridylate kinase	pyrH	F	0.716667	0.011348	0.236667	0.0606364	0.308333	0.0232546	Core
F0K1U8	LBU0728	Cytidylate kinase	cmk	F	0.318667	0.0206667	0.0323333	0.00638575	0.0293333	0.00384419	Core
F0JZY8	LBU0341	Adenylate kinase	adk	F	0.88	0.0791981	0.553	0.0421545	0.556333	0.0483609	Core
F0K381	LBU1211	Guanylate kinase		F	0.483667	0.0391933	0.206667	0.0200194	0.168667	0.00902466	Core
F0JZ75	LBU1392	Thymidylate kinase	tmk	F	0.310667	0.0174579	0.176667	0.0313918	0.218	0.0343851	Core
F0JYY1	LBU0136	Ribose-p pyrokinase	prs	F	0.465	0.032187	0.728667	0.0528814	0.970667	0.0611673	Core
F0JZK5	LBU0280	Ribose-phosphate pyrophosphokinase	prsA	F	0.247667	0.0202677	0.872	0.0245832	0.965667	0.0500544	Core
F0K1X4	LBU0754	PpGpp synthetase	relA	F	0.0233333	0.00578312	0.006	0.001	0.0136667	0.00648931	Core
F0JYW4	LBU1361	Non-canonical purine NTP pyrophosphatase	rdgB	F	2.066	0.172549	1.80367	0.0363333	2.245	0.105078	Core
F0K343	LBU1173	5'-nucleotidase		F	0.00211677	0.000568758	0	0	0	0	Unique (MRS 37 °C)
F0K1S6	LBU0706	2',3'-cyclic-nucleotide 2'-phosphodiesterase	cpdB	F	0.047	0.0115326	0.031	0.004	0.0453333	0.0102686	Core
F0K0P8	LBU0442	Hypothetical conserved protein	yaaF	F	0.323	0.0559732	0.425333	0.00433333	0.351667	0.0328346	Core
F0K1R8	LBU0698	Hypothetical conserved protein	iunH	F	0	0	0.20571	0.0199067	0.307987	0.0222286	Shared (milk 37 °C and 4 °C)
F0K1L5	LBU0645	MTA-SAH nucleosidase	pfs	F	0.225	0.020306	0.0103333	0.00638575	0.019	0.0102144	Core
F0JZB7	LBU1434	Hypothetical conserved protein		F	0	0	0.0105437	0.00603685	0	0	Unique (milk 37 °C)
F0K3H2	LBU1256	Adenosine deaminase		F	0.0756667	0.0168259	0.006	0.00173205	0.00733333	0.000881917	Core
F0JZJ5	LBU0270	dCMP deaminase	comEB	F	0.0306667	0.00384419	0.0833333	0.0148361	0.081	0.0181934	Core
F0K0F8	LBU0432	Exopolyphosphatase	ppx	F	0.122667	0.0101708	0.162333	0.0121701	0.145333	0.012441	Core
F0K003	LBU0356	NTP pyrophosphohydrolases including oxidative damage repair enzymes		F	0.009	0.00450925	0.0146667	0.00548736	0.0143333	0.011921	Core
F0JYR3	LBU1310	Histidine triad HIT family protein	hit	F	0.093	0.0553022	0.0436667	0.0128755	0.144667	0.0500877	Core
F0JYV7	LBU1354	Putative UDP-sugar hydrolase		F	0.056	0.00832666	0.072	0.0104083	0.112667	0.00856997	Core
F0K3F8	LBU1242	Phosphoribosylaminoimidazole carboxylase	purK	F	0.0626667	0.00333333	1.566	0.0310054	1.583	0.0601858	Core
F0K3F9	LBU1243	N5-carboxyaminoimidazole ribonucleotide mutase	purE	F	0	0	1.50593	0.105573	0.914063	0.132076	Shared (milk 37 °C and 4 °C)
F0K3F7	LBU1241	Adenylosuccinate lyase	purB	F	0.162667	0.00145297	3.278	0.197761	3.05833	0.0447599	Core
F0K3F6	LBU1240	Phosphoribosylaminoimidazole-succinocarboxamide synthase	purC	F	0.00266667	0.00133333	0.640667	0.0478377	0.941	0.032078	Core
F0K3F1	LBU1235	Phosphoribosylformylglycinamidine cyclo-ligase	purM	F	0	0	0.242187	0.0390581	0.33119	0.00768996	Shared (milk 37 °C and 4 °C)
F0K3E8	LBU1232	Phosphoribosylamine--glycine ligase	purD	F	0.00766667	0.000666667	0.423667	0.0259572	0.459667	0.0410054	Core
F0JZK9	LBU0284	CTP synthase	pyrG	F	0.348333	0.0369925	0.376333	0.00779601	0.380667	0.0099387	Core
F0K289	LBU0869	Formate--tetrahydrofolate ligase	fhs	F	0.201	0.0479479	3.94767	0.348191	3.577	0.384079	Core
F0JZF2	LBU0227	Adenylosuccinate synthetase	purA	F	0.009	0.00288675	0.647333	0.031798	0.580667	0.0276064	Core
F0JZF9	LBU0234	GMP synthase [glutamine-hydrolyzing]	guaA	F	0.378667	0.0188355	1.095	0.109503	1.39267	0.0800673	Core
F0K3F3	LBU1237	Phosphoribosylformylglycinamidine synthase 2	purL	F	0.00133333	0.000881917	0.945	0.0531131	1.12867	0.0190992	Core
F0K3F4	LBU1238	Phosphoribosylformylglycinamidine synthase 1	purQ	F	0	0	1.1849	0.0641235	1.17343	0.0641188	Shared (milk 37 °C and 4 °C)
F0K3F5	LBU1239	Putative phosphoribosylformylglycinamidine synthase	purS	F	0	0	1.0107	0.0561672	1.29547	0.0518641	Shared (milk 37 °C and 4 °C)
F0K024	LBU1534	Putative GMP synthase		F	0	0	0.0238013	0.0053186	0.00763263	0.00534064	Shared (milk 37 °C and 4 °C)
F0K1G4	LBU1787	6-phosphogluconate dehydrogenase, decarboxylating	gnd	G	0.689	0.0470567	0.556	0.0298385	0.599667	0.0366075	Core
F0JZ55	LBU1372	Glucose-6-phosphate 1-dehydrogenase	zwf	G	0.35	0.006245	0.055	0.00750555	0.124667	0.0246599	Core
F0K161	LBU0532	Glyceraldehyde-3-phosphate dehydrogenase	gap	G	10.9437	0.264708	18.6047	1.35103	18.9887	1.5337	Core
F0JZR4	LBU1502	6-phosphofructokinase	pfk2	G	0.532667	0.014746	0.474333	0.0245651	0.511667	0.0160451	Core
F0K1T6	LBU0716	6-phosphofructokinase	pfk1	G	0.695	0.008544	0.673	0.054111	0.992	0.0453689	Core
F0K0G5	LBU0439	Ribokinase	rbsK	G	0.149	0.0212211	0.217333	0.0112151	0.181	0.0365011	Core
F0K0U3	LBU0487	Probable inorganic polyphosphate/ATP-NAD kinase	ppnK	G	0.0106667	0.00375648	0.0253333	0.00120185	0.0133333	0.00272845	Core
F0K2B0	LBU0890	Glycerate kinase	glxK	G	0.0308873	0.0115201	0	0	0	0	Unique (MRS 37 °C)
F0K1T7	LBU0717	Pyruvate kinase	pyk	G	3.76367	0.0888544	4.305	0.0205508	4.39367	0.151267	Core
F0K0M7	LBU1658	Tagatose-6-phosphate kinase	fruB	G	0.301	0.0174356	0.166	0.00750555	0.205	0.0245832	Core
F0JYZ8	LBU0153	PTS system IIA	ptsN	G	0.0686667	0.00927961	0.0956667	0.011865	0.048	0.00896289	Core
F0K010	LBU1520	Mannose-specific PTS system component IID	manD	G	0.191333	0.00548736	0.271333	0.00902466	0.0553333	0.050416	Core
F0K012	LBU1522	Mannose-specific PTS system component IIAB	manL	G	1.07033	0.0260278	1.021	0.016563	1.07267	0.0347387	Core
F0K0M6	LBU1657	PTS system, fructose-specific enzyme II	fruA	G	0.117	0.0100167	0.02	0.0023094	0.023	0.00173205	Core
F0K0T5	LBU0479	Phosphocarrier protein HPr	ptsH	G	4.86	0.22951	10.182	1.8304	5.98067	0.714924	Core
F0K0U8	LBU0492	Phosphotransferase system enzyme II	pthA	G	0.0706667	0.031184	0.205667	0.0031798	0.0793333	0.0360062	Core
F0K2P7	LBU1027	Sodium:beta-glucoside symporter	lacS	G	0.115667	0.0219418	0.229333	0.0292822	0.326333	0.0389244	Core
F0K011	LBU1521	Mannose-specific PTS system component IIC	manM	G	0	0	0.0722923	0.022115	0	0	Unique (milk 37 °C)
F0K162	LBU0533	Phosphoglycerate kinase	pgk	G	2.86367	0.0606804	4.82833	0.0722619	4.522	0.122049	Core
F0K0T6	LBU0480	Phosphoenolpyruvate-protein phosphotransferase	ptsI	G	1.114	0.0994133	0.861333	0.0317613	0.896	0.057492	Core
F0K2P6	LBU1026	Beta-galactosidase	lacZ	G	0.41	0.0238607	0.975333	0.0223632	0.516333	0.069066	Core
F0JYZ4	LBU0149	Alpha-glucosidase		G	0.0206667	0.0034801	0.0316667	0.00272845	0.0126667	0.00133333	Core
F0K2T0	LBU1060	6-phospho-beta-glucosidase	psi-bglB1	G	0.018308	0.00752026	0	0	0	0	Unique (MRS 37 °C)
F0K0E8	LBU0422	Aminopeptidase I zinc metalloprotease	pepA	G	0.323333	0.0154955	0.116	0.00802081	0.128667	0.0107134	Core
F0JYZ5	LBU0150	N-acetylglucosamine-6-P deacetylase	nagA1	G	0.0393333	0.0110504	0.068	0.00152753	0.0183333	0.0024037	Core
F0JYZ6	LBU0151	N-acetylglucosamine-6-P deacetylase	psi-nagA2	G	0.043972	0.0282804	0.0582727	0.00263498	0	0	Shared (milk 37 °C and MRS 37 °C)
F0JYS8	LBU1325	Fructose-bisphosphate aldolase	fba	G	6.21367	0.114563	6.664	0.240225	6.359	0.131203	Core
F0K0Q0	LBU0444	Xylulose-5-phosphate-fructose phosphoketolase	xfp	G	1.52733	0.092753	2.36	0.0274044	1.67267	0.0920966	Core
F0K2X6	LBU1106	Enolase	eno	G	6.326	0.28447	12.317	0.691	11.9803	0.209177	Core
F0K0G6	LBU0440	Ribulose-phosphate 3-epimerase	rpe	G	0.0893333	0.00895048	0.117	0.0090185	0.119333	0.0154524	Core
F0K163	LBU0534	Triosephosphate isomerase	tpiA	G	3.036	0.0405257	4.11533	0.0949813	3.85	0.19955	Core
F0K1F2	LBU1775	Glucosamine-6-phosphate deaminase	nagB	G	0.0406667	0.00783865	0.007	0.0051316	0.0123333	0.00825295	Core
F0K0G7	LBU0441	Ribose-5-phosphate isomerase A	rpiA	G	0.247	0.00802081	0.16	0.0240069	0.163667	0.00837324	Core
F0K3B6	LBU0034	Mannose-6-phosphate isomerase	manA	G	0.151333	0.0156773	0.111667	0.00328295	0.115667	0.00566667	Core
F0K1B6	LBU0587	Glucose-6-phosphate isomerase	pgi	G	0.350333	0.0464052	0.363	0.0271539	0.164	0.0204287	Core
F0K179	LBU0550	Phosphoglucosamine mutase	glmM	G	0.358667	0.0167564	0.349	0.00802081	0.267667	0.0413293	Core
F0JYG9	LBU0049	Phosphoglycerate mutase	pgmA	G	0.012	0.00152753	0.052	0.00608276	0.0143333	0.00470225	Core
F0JZ30	LBU0185	2,3-bisphosphoglycerate-dependent phosphoglycerate mutase	gpmA	G	5.05933	0.915347	3.349	0.902667	4.04067	0.838038	Core
F0JZP2	LBU1480	Phosphoglycerate mutase	pgmB	G	0.0323333	0.0127715	0.022	0.00665833	0.0303333	0.00578312	Core
F0K058	LBU1568	Phosphoglycerate mutase	gpm	G	0.327333	0.0448566	0.0843333	0.0187824	0.0273333	0.00296273	Core
F0K1L9	LBU0649	Phosphoglycerate mutase	gpmB	G	0.138667	0.00384419	0.0543333	0.0096148	0.126	0.0363639	Core
F0K2A3	LBU0883	Phosphoglycerate mutase	pgmC	G	0.00333333	0.00166667	0.0273333	0.00883805	0.0823333	0.018622	Core
F0JZR5	LBU1503	Probable phosphomannomutase	manB	G	0.303667	0.0215432	0.163333	0.0112891	0.145	0.00503322	Core
F0JYV5	LBU1352	N-acetylglucosamine catabolic protein	pho	G	0.00266667	0.00133333	0.0106667	0.00874325	0.00566667	0.002848	Core
F0K0U7	LBU0491	Putative isomerase	ykgB	G	0.202667	0.0341679	0.411333	0.0185233	0.362333	0.0263333	Core
F0K1V2	LBU0732	Hypothetical conserved protein		G	0.207333	0.0425219	0.143667	0.0181138	0.129667	0.0176761	Core
F0K2V2	LBU1082	Galactose mutarotase related enzyme	lacX	G	0.099	0.020232	0.0916667	0.011893	0.0666667	0.0124141	Core
F0K1Q0	LBU0680	Dihydrofolate reductase	folA	H	0.041	0.0161967	0.129333	0.0248484	0.177667	0.00868588	Core
F0JZI0	LBU0255	Nicotinate phosphoribosyltransferase	natC	H	0.105667	0.0190642	0.211333	0.0149034	0.175	0.0265581	Core
F0K3D4	LBU1218	Geranylgeranyl diphosphate synthase	ispA	H	0.0760437	0.0084562	0	0	0.00855233	0.00433431	Shared (MRS 37 °C and milk 4 °C)
F0JZ40	LBU0195	Dihydropteroate synthase	folP	H	0.064	0.00378594	0.033	0.0085049	0.0516667	0.00669162	Core
F0JYV1	LBU1348	S-adenosylmethionine synthase	metK	H	0.0976667	0.00417665	0.171	0.00472582	0.152667	0.0205129	Core
F0K049	LBU1559	Pantothenate kinase	coaA	H	0.0126591	0.00305238	0	0	0	0	Unique (MRS 37 °C)
F0K3A5	LBU0023	Pyridoxal kinase	pdxK	H	0.0453333	0.00466667	0.108	0.0011547	0.064	0.006	Core
F0K3K0	LBU1284	Probable nicotinate-nucleotide adenylyltransferase	nadD	H	0.0686667	0.00819214	0.0156667	0.00333333	0.024	0.00984886	Core
F0K1N0	LBU0660	Phosphopantetheine adenylyltransferase	coaD	H	0.037	0.00971253	0.0506667	0.0105251	0.0343333	0.0145182	Core
F0JZ38	LBU0193	GTP cyclohydrolase I / 2-amino-4-hydroxy-6-hydroxymethyldihydropteridine pyrophosphokinase	folE	H	0.065	0.0106927	0.0373333	0.00976957	0.0133333	0.00405518	Core
F0K140	LBU1742	GTP cyclohydrolase II	ribA	H	0	0	0.0084576	0.00583734	0.00201757	0.00101226	Shared (milk 37 °C and 4 °C)
F0K3D7	LBU1221	Bifunctional protein FolD	folD	H	0.193667	0.00233333	0.0606667	0.00674125	0.0866667	0.00633333	Core
F0K1R4	LBU0694	Pantothenate metabolism flavoprotein-like protein	dfp	H	0.0166667	0.00898765	0.03	0.00814453	0.064	0.0092376	Core
F0K1J1	LBU0621	Folylpolyglutamate synthase	folC	H	0.0662167	0.00947347	0	0	0	0	Unique (MRS 37 °C)
F0K0A1	LBU0375	NH(3)-dependent NAD(+) synthetase	nadE	H	0.496	0.0347755	0.481333	0.0139204	0.417	0.0393446	Core
F0K1I8	LBU0618	Probable tRNA sulfurtransferase	thiI	H	0.0826667	0.0208513	0.0913333	0.0117237	0.052	0.0136504	Core
F0K3J9	LBU1283	Hypothetical conserved protein		H	0.178	0.0140119	0.285	0.014	0.260333	0.0214035	Core
F0K0P3	LBU1674	Thiamine biosynthesis lipoprotein	apbE	H	0.0140115	0.00322076	0	0	0.00631223	0.00483171	Shared (MRS 37 °C and milk 4 °C)
F0K1W9	LBU0749	Hydroxymethylglutaryl-CoA reductase	hmdH	I	0.00557443	0.000634694	0	0	0	0	Unique (MRS 37 °C)
F0K326	LBU1156	Acyltransferase family protein	plsC	I	0.0566667	0.00578312	0.0116667	0.00600925	0.0116667	0.00600925	Core
F0K1W8	LBU0748	Acetyl-CoA C-acetyltransferase thil		I	0.290333	0.0539918	0.143667	0.00898765	0.165333	0.00926163	Core
F0K320	LBU1150	Isoprenyl transferase		I	0.0224205	0.00715158	0	0	0	0	Unique (MRS 37 °C)
F0K269	LBU0849	Mevalonate kinase	mvk	I	0.146333	0.00536449	0.00466667	0.00233333	0.025	0.0110151	Core
F0K319	LBU1149	Phosphatidate cytidylyltransferase	cdsA	I	0.015902	0.00153	0	0	0	0	Unique (MRS 37 °C)
F0K0V8	LBU0502	CDP-diacylglycerol-phosphatephosphatidyltransferase	pgsA	I	0.00333333	0.00166667	0.025	0.00351188	0.0246667	0.0112596	Core
F0JZT6	LBU0289	Holo-[acyl-carrier-protein] synthase	acpS	I	0.041943	0.00948683	0	0	0	0	Unique (MRS 37 °C)
F0K021	LBU1531	Putative esterase	lipA	I	0.144333	0.0178357	0.372333	0.00864741	0.377667	0.00202759	Core
F0JZ70	LBU1387	Acyl-ACP thioesterase	fat	I	0.0883333	0.00835331	0.025	0.012897	0.039	0.00737111	Core
F0JYZ0	LBU0145	Acetyl esterase	yeeB	I	0.0336667	0.00643774	0.002	0.001	0.00966667	0.00425572	Core
F0K246	LBU0826	NUDIX hydrolase	Nudix	I	0	0	0.0399267	0.00152082	0.0224947	0.00515269	Shared (milk 37 °C and 4 °C)
F0K268	LBU0848	Mevalonate diphosphate decarboxylase	mvaD	I	0.0696667	0.000666667	0.0843333	0.0121701	0.0513333	0.0102035	Core
F0K1X0	LBU0750	Hydroxymethylglutaryl-CoA synthase	hmcS	I	0.143667	0.0121974	0.204	0.00873689	0.169667	0.0157621	Core
F0JZN8	LBU1476	3-hydroxyacyl-[acyl-carrier-protein] dehydratase FabZ	fabA	I	0.0191723	0.00400245	0.00433673	0.00216888	0	0	Shared (milk 37 °C and MRS 37 °C)
F0K0B5	LBU0389	Transcriptional regulator	yecE	I	0.175667	0.0099387	0.043	0.00152753	0.094	0.0072111	Core
F0K364	LBU1194	Phosphate acyltransferase	plsX	I	0.217667	0.0133333	0.0783333	0.016231	0.0976667	0.0133832	Core
F0JZU9	LBU0302	tRNA-dihydrouridine synthase	dus	J	0.0246667	0.00766667	0.0426667	0.00638575	0.0283333	0.00845248	Core
F0K1C4	LBU0595	Protoporphyrinogen oxidase	hemK	J	0.0936667	0.00896908	0.0143333	0.0074461	0.0143333	0.0110202	Core
F0JZK0	LBU0275	Ribosomal RNA small subunit methyltransferase A	ksgA	J	0.142333	0.0194279	0.0873333	0.0292935	0.0986667	0.0102686	Core
F0K0B7	LBU0391	RNA methyltransferase	rumA1	J	0.145333	0.0101379	0.180667	0.0109291	0.159333	0.00845248	Core
F0K0S4	LBU0468	RNA methyltransferase family	rumA2	J	0.160667	0.0115662	0.089	0.0160935	0.097	0.00251661	Core
F0K0V0	LBU0494	Putative tRNA (cytidine(34)-2'-O)-methyltransferase	yibK	J	0.251667	0.00819214	0.271	0.0326241	0.318333	0.0103976	Core
F0K1X3	LBU0753	Ribosomal protein L11 methyltransferase	prmA	J	0.0463333	0.00533333	0.266667	0.0120185	0.152667	0.0268597	Core
F0K377	LBU1207	rRNA methylase	fmuB	J	0.0393333	0.00856997	0.0346667	0.00669162	0.0263333	0.00166667	Core
F0K3J1	LBU1275	rRNA methylase		J	0.135333	0.0156027	0.132333	0.0121974	0.0796667	0.0128755	Core
F0K347	LBU1177	tRNA (guanine-N(1)-)-methyltransferase	trmD	J	0.08	0.0083865	0.219667	0.039872	0.230333	0.0413374	Core
F0JZB4	LBU1431	tRNA/rRNA methyltransferase	trmH	J	0.101333	0.00688799	0.111	0.0103923	0.104333	0.0121701	Core
F0K1L8	LBU0648	tRNA-specific 2-thiouridylase MnmA	trmU	J	0.257	0.0298161	0.149	0.00907377	0.188667	0.0194622	Core
F0K378	LBU1208	Methionyl-tRNA formyltransferase	fmt	J	0.23	0.0353034	0.309333	0.0024037	0.205333	0.0173718	Core
F0K2E8	LBU0928	Ribosomal-protein-serine acetyltransferase, putative		J	0.0326667	0.0116094	0.0466667	0.00466667	0.035	0.00737111	Core
F0K3I0	LBU1264	tRNA dimethylallyltransferase	miaA	J	0.00956707	0.00463239	0	0	0.0022606	0.00113034	Shared (MRS 37 °C and milk 4 °C)
F0K2W5	LBU1095	Poly(A) polymerase	papS	J	0.00378123	0.00189073	0	0	0	0	Unique (MRS 37 °C)
F0JZU3	LBU0296	Putative ribosomal protein S1		J	0.075	0.00665833	0.0143333	0.00266667	0.0236667	0.00233333	Core
F0K1X5	LBU0755	D-tyrosyl-tRNA(Tyr) deacylase	dtd	J	0.086	0.0100167	0.0826667	0.00788106	0.131	0.0155349	Core
F0JZT9	LBU0292	Peptidyl-tRNA hydrolase	pth	J	0.153333	0.0054569	0.0356667	0.0107445	0.0653333	0.0112891	Core
F0K0S0	LBU0464	Methionine aminopeptidase	map	J	0.264333	0.00437163	0.263333	0.0197681	0.256333	0.0250089	Core
F0JYI9	LBU0069	Peptide deformylase	defS	J	0.0403333	0.0132455	0.0603333	0.0101379	0.0366667	0.00554777	Core
F0K1M5	LBU0655	Peptide deformylase	defL	J	0.178333	0.0327482	0.307	0.0150444	0.266667	0.0375958	Core
F0K1N9	LBU0669	Elongation factor Tu	tuf	J	5.17333	0.224219	6.35533	0.317954	6.10067	0.130195	Core
F0K1U5	LBU0725	Pseudouridine synthase	rluB	J	0.203667	0.0190117	0.0933333	0.0165865	0.096	0.0132035	Core
F0K291	LBU0871	Pseudouridine synthase	rluD	J	0.00733333	0.00371184	0.19	0.0323574	0.159667	0.0223184	Core
F0K310	LBU1140	tRNA pseudouridine synthase B	truB	J	0.17	0.0140119	0.09	0.00960902	0.107	0.0113725	Core
F0JZ49	LBU0204	Tyrosine--tRNA ligase	tyrS	J	0.353333	0.00517472	0.493333	0.00868588	0.547333	0.0362874	Core
F0JZJ7	LBU0272	Methionine--tRNA ligase	metS	J	0.188667	0.0475582	0.179	0.0217332	0.172667	0.0346474	Core
F0K018	LBU1528	Serine--tRNA ligase	serS	J	0.656	0.0228983	0.478667	0.0450937	0.555333	0.039591	Core
F0K1X7	LBU0757	Aspartate--tRNA ligase	aspS	J	0.32	0.036	0.0326667	0.005696	0.0946667	0.00600925	Core
F0K2T6	LBU1066	Glycine--tRNA ligase beta subunit	glyS	J	0.649333	0.0507094	0.507667	0.029762	0.589	0.0253246	Core
F0K2T7	LBU1067	Glycine--tRNA ligase alpha subunit	glyQ	J	0.354333	0.0631304	0.440667	0.0288983	0.399333	0.0186756	Core
F0K317	LBU1147	Proline--tRNA ligase	proS	J	0.475333	0.0183515	0.210667	0.0104934	0.190333	0.0112151	Core
F0JZB6	LBU1433	Cysteine--tRNA ligase	cysS	J	0.196667	0.00520683	0.160333	0.0193764	0.222667	0.0104775	Core
F0JZC1	LBU1438	Glutamate--tRNA ligase	gltX	J	0.415	0.0127671	0.258	0.002	0.214333	0.0105251	Core
F0K1R2	LBU0692	Arginine--tRNA ligase	argS	J	0.488333	0.00328295	0.218	0.0456399	0.659	0.0208087	Core
F0JZJ4	LBU0269	Trp-tRNA synthetase	trpS	J	0.197	0.003	0.12	0.00550757	0.247	0.0428991	Core
F0K3I8	LBU1272	Phenylalanine--tRNA ligase beta subunit	pheT	J	0.355667	0.0374715	0.120333	0.0233548	0.143333	0.0144376	Core
F0K3I9	LBU1273	Phenylalanine--tRNA ligase alpha subunit	pheS	J	0.634	0.03245	0.162	0.0381576	0.161667	0.0121701	Core
F0K1X6	LBU0756	Histidine--tRNA ligase	hisS	J	0.389	0.0174738	0.152667	0.0159826	0.186667	0.0163333	Core
F0K274	LBU0854	Asparagine--tRNA ligase	asnS1	J	0.0153333	0.00185592	0.0136667	0.00233333	0.0133333	0.00176383	Core
F0K2P0	LBU1020	Asparagine--tRNA ligase	asnS2	J	0.0126667	0.000881917	0.006	0.00208167	0.00466667	0.00218581	Core
F0K3K7	LBU1291	Threonine--tRNA ligase	thrS	J	0.798333	0.102944	0.516667	0.0108372	0.568333	0.0167066	Core
F0JYU7	LBU1344	Leucine--tRNA ligase	leuS	J	0.185333	0.0152352	0.0493333	0.0139324	0.095	0.00776745	Core
F0K1L1	LBU0641	Isoleucine--tRNA ligase	ileS	J	0.314333	0.00584047	0.111333	0.00983757	0.0996667	0.00883805	Core
F0JZ51	LBU1368	Alanine--tRNA ligase	alaS	J	0.772667	0.0249154	0.315667	0.0381415	0.610667	0.0329916	Core
F0K1J0	LBU0620	Valine--tRNA ligase	valS	J	0.374	0.0247857	0.148	0.00493288	0.144667	0.0103333	Core
F0K0B2	LBU0386	Aspartyl/glutamyl-tRNA(Asn/Gln) amidotransferase subunit C	gatC	J	0.737667	0.012252	0.275667	0.0745438	0.224333	0.0241822	Core
F0K0B3	LBU0387	Glutamyl-tRNA(Gln) amidotransferase subunit A	gatA	J	0.741333	0.0163741	0.346333	0.0249154	0.426333	0.0221836	Core
F0K0B4	LBU0388	Aspartyl/glutamyl-tRNA(Asn/Gln) amidotransferase subunit B	gatB	J	0.699333	0.0360432	0.462	0.0359212	0.492667	0.0123468	Core
F0JZ95	LBU1412	50S ribosomal protein L7/L12	rplL	J	4.048	0.308388	3.182	0.101491	2.687	0.20651	Core
F0JZ96	LBU1413	50S ribosomal protein L10	rplJ	J	1.06567	0.161607	0.539	0.0386307	0.735667	0.0734514	Core
F0JZA2	LBU1419	50S ribosomal protein L1	rplA	J	0.885	0.0199249	0.470667	0.0915502	0.576	0.0727278	Core
F0JZA3	LBU1420	50S ribosomal protein L11	rplK	J	1.26133	0.0566049	0.530333	0.0469053	0.738333	0.0643074	Core
F0JZA6	LBU1423	50S ribosomal protein L33	rpmG	J	0.069	0.0085049	0.0773333	0.0331981	0.073	0.0193477	Core
F0JZT3	LBU0286	50S ribosomal protein L31 type B	rpmE	J	1.30633	0.0944146	0.848	0.0474377	0.899667	0.0193764	Core
F0JZW3	LBU0316	30S ribosomal protein S12	rpsL	J	0.745667	0.10338	0.539333	0.0788973	0.7	0.159427	Core
F0JZW4	LBU0317	30S ribosomal protein S7	rpsG	J	1.777	0.141624	1.059	0.0651844	0.941	0.165246	Core
F0JZW5	LBU0318	Elongation factor G	fusA	J	0.395	0.0397366	0.457333	0.022674	0.36	0.0621316	Core
F0JZW6	LBU0319	30S ribosomal protein S10	rpsJ	J	1.12633	0.196311	0.638667	0.0388773	0.672333	0.0804411	Core
F0JZW7	LBU0320	50S ribosomal protein L3	rplC	J	1.14833	0.0349539	0.628333	0.0701578	0.533667	0.0572897	Core
F0JZW8	LBU0321	50S ribosomal protein L4	rplD	J	1.75333	0.00705534	0.856667	0.0895514	0.802	0.088636	Core
F0JZW9	LBU0322	50S ribosomal protein L23	rplW	J	1.665	0.124022	0.864333	0.107682	0.927333	0.0677872	Core
F0JZX0	LBU0323	50S ribosomal protein L2	rplB	J	1.019	0.0190526	0.343333	0.0474845	0.363667	0.0715643	Core
F0JZX1	LBU0324	30S ribosomal protein S19	rpsS	J	1.32333	0.164342	0.753	0.103549	0.657333	0.115471	Core
F0JZX2	LBU0325	50S ribosomal protein L22	rplV	J	0.758	0.0535288	0.236	0.037027	0.279	0.0366106	Core
F0JZX3	LBU0326	30S ribosomal protein S3	rpsC	J	1.194	0.0380044	0.662667	0.132748	0.815	0.0962705	Core
F0JZX4	LBU0327	50S ribosomal protein L16	rplP	J	1.107	0.0023094	0.472333	0.0471357	0.569333	0.0692347	Core
F0JZX5	LBU0328	50S ribosomal protein L29	rpmC	J	1.34433	0.0328853	0.784667	0.111321	0.711667	0.0959172	Core
F0JZX6	LBU0329	30S ribosomal protein S17	rpsQ	J	1.049	0.100479	0.414667	0.11231	0.616333	0.126098	Core
F0JZX7	LBU0330	50S ribosomal protein L14	rplN	J	0.767333	0.131516	0.376333	0.0312001	0.363333	0.0479803	Core
F0JZX8	LBU0331	50S ribosomal protein L24	rplX	J	0.340333	0.00762306	0.215333	0.0320017	0.245667	0.0205372	Core
F0JZX9	LBU0332	50S ribosomal protein L5	rplE	J	1.91633	0.101562	1.351	0.0551574	1.51	0.0788226	Core
F0JZY0	LBU0333	30S ribosomal protein S14 type Z		J	0.411667	0.0704304	0.125667	0.0935955	0.309	0.127131	Core
F0JZY1	LBU0334	30S ribosomal protein S8	rpsH	J	1.68633	0.0334581	1.00767	0.0781757	1.29433	0.0415906	Core
F0JZY2	LBU0335	50S ribosomal protein L6	rplF	J	0.846	0.0347755	0.753667	0.0627836	0.597667	0.109461	Core
F0JZY3	LBU0336	50S ribosomal protein L18	rplR	J	1.67633	0.0499811	1.05333	0.0789353	1.13733	0.174702	Core
F0JZY4	LBU0337	30S ribosomal protein S5	rpsE	J	0.884333	0.0438799	0.281667	0.0386667	0.52	0.0729543	Core
F0JZY5	LBU0338	50S ribosomal protein L30	rpmD	J	0.663	0.0899555	0.469	0.0855239	0.516667	0.0685209	Core
F0JZY6	LBU0339	50S ribosomal protein L15	rplO	J	2.07433	0.302822	0.876333	0.0421162	0.772667	0.0792829	Core
F0JZY9	LBU0342	Translation initiation factor IF-1	infA	J	0.712667	0.0541182	0.533	0.0263881	0.347	0.0561902	Core
F0JZZ0	LBU0343	30S ribosomal protein S13	rpsM	J	0.793667	0.205129	0.298667	0.093624	0.312	0.147697	Core
F0JZZ1	LBU0344	30S ribosomal protein S11	rpsK	J	1.195	0.0505206	0.569	0.0571664	0.717	0.0159478	Core
F0JZZ3	LBU0346	50S ribosomal protein L17	rplQ	J	0.786333	0.038843	0.402667	0.0562564	0.472333	0.0572548	Core
F0JZZ8	LBU0351	50S ribosomal protein L13	rplM	J	1.01	0.057492	0.529667	0.0551432	0.558	0.0960278	Core
F0JZZ9	LBU0352	30S ribosomal protein S9	rpsI	J	1.671	0.108896	0.888667	0.0534208	0.885	0.0460036	Core
F0K048	LBU1558	Elongation factor P	efp2	J	0.201	0.0274044	0.104	0.0355106	0.093	0.0130512	Core
F0K0N6	LBU1667	Ribosome-binding ATPase YchF	ychF	J	0.244333	0.00837324	0.061	0.010504	0.103667	0.0192209	Core
F0K0S9	LBU0473	Peptide chain release factor 3	prfC	J	0.212667	0.0121974	0.0823333	0.0186577	0.101667	0.0139204	Core
F0K0W5	LBU0509	Putative phosphate starvation inducible protein stressrelated		J	0.0656667	0.0132832	0.0896667	0.00779601	0.0613333	0.0267353	Core
F0K0W7	LBU0511	Peptide chain release factor 2	prfB	J	0.04	0.001	0.0346667	0.0054569	0.0426667	0.00375648	Core
F0K1C3	LBU0594	Peptide chain release factor 1	prfA	J	0.210333	0.0220404	0.0993333	0.00674125	0.091	0.00264575	Core
F0K1C5	LBU0596	Putative translation factor SUA5 family		J	0.292	0.00251661	0.122667	0.00484195	0.133667	0.0135688	Core
F0K1I5	LBU0615	30S ribosomal protein S4	rpsD	J	1.12167	0.0294524	0.717667	0.121804	0.842	0.0578187	Core
F0K1N5	LBU0665	30S ribosomal protein S20	rpsT	J	0.722667	0.0211056	0.332	0.0457857	0.380667	0.0839451	Core
F0K1N6	LBU0666	30S ribosomal protein S15	rpsO	J	0.774333	0.0383898	0.22	0.019975	0.456667	0.0412162	Core
F0K1S5	LBU0705	50S ribosomal protein L32	rpmF	J	1.05233	0.0676568	0.422	0.0915715	0.487333	0.100042	Core
F0K1U9	LBU0729	30S Ribosomal protein S1	rpsA	J	1.29933	0.129239	0.64	0.0914895	0.925667	0.0780691	Core
F0K2U3	LBU1073	30S ribosomal protein S21		J	1.589	0.0416693	0.67	0.159934	0.801333	0.140861	Core
F0K2V6	LBU1086	Methylenetetrahydrofolate--tRNA-(uracil-5-)-methyltransferase TrmFO	gid	J	0.105333	0.00895048	0.149	0.0136504	0.103	0.0070946	Core
F0K312	LBU1142	Translation initiation factor IF-2	infB	J	0.196667	0.0113186	0.031	0.00964365	0.102667	0.012441	Core
F0K321	LBU1151	Ribosome-recycling factor	frr	J	0.598667	0.0694966	0.445333	0.0349014	0.480667	0.0120185	Core
F0K323	LBU1153	Elongation factor Ts	tsf	J	1.22	0.0795047	1.2	0.0340049	1.23367	0.0450346	Core
F0K324	LBU1154	30S ribosomal protein S2	rpsB	J	1.67467	0.0572024	0.822333	0.0541274	1.138	0.0581836	Core
F0K344	LBU1174	50S ribosomal protein L19	rplS	J	0.965	0.0134536	0.659333	0.0655396	0.668	0.0191398	Core
F0K348	LBU1178	Ribosome maturation factor RimM	rimM	J	0.110333	0.0372574	0.324333	0.0287537	0.249333	0.0269588	Core
F0K349	LBU1179	30S ribosomal protein S16	rpsP	J	1.34233	0.124906	1.071	0.031749	1.12467	0.00990511	Core
F0K389	LBU0007	30S ribosomal protein S6	rpsF	J	1.85067	0.00819214	0.709333	0.0594035	0.922	0.0753591	Core
F0K391	LBU0009	30S ribosomal protein S18	rpsR	J	1.23967	0.103203	0.455667	0.0225856	0.526333	0.0154092	Core
F0K393	LBU0011	50S ribosomal protein L9	rplI	J	0.635667	0.039346	0.156	0.0366652	0.227333	0.022281	Core
F0K3E0	LBU1224	Elongation factor P	efp1	J	0.29	0.0145717	0.370667	0.0559772	0.437	0.056205	Core
F0K3E2	LBU1226	50S ribosomal protein L27	rpmA	J	1.46733	0.031866	0.564	0.0676855	0.636667	0.112341	Core
F0K3E3	LBU1227	50S ribosomal protein L21	rplU	J	0.171667	0.024037	0.0776667	0.0101708	0.0873333	0.0255756	Core
F0K3K2	LBU1286	50S ribosomal protein L20	rplT	J	0.882667	0.0710172	0.459667	0.0365255	0.462667	0.0478551	Core
F0K3K4	LBU1288	Translation initiation factor IF-3	infC	J	0.407333	0.0364981	0.0633333	0.0149703	0.120333	0.0210898	Core
F0JZU1	LBU0294	Putative ribosome-associated heat shock protein	hslR	J	0.0683933	0.0157897	0	0	0	0	Unique (MRS 37 °C)
F0K311	LBU1141	Ribosome-binding factor A	rbfA	J	0.029393	0.00660836	0	0	0	0	Unique (MRS 37 °C)
F0K3D3	LBU1217	Hemolysin-like protein		J	0.0290103	0.00772185	0	0	0	0	Unique (MRS 37 °C)
F0K368	LBU1198	50S ribosomal protein L28		J	0	0	0.076192	0.0382952	0.0444843	0.0140286	Shared (milk 37 °C and 4 °C)
F0K2M0	LBU1000	Putative nucleolar protein	sun	J	0.0158906	0.00412282	0	0	0.0022638	0.00135435	Shared (MRS 37 °C and milk 4 °C)
F0JYK3	LBU0083	Transcriptional regulators of NagC/XylR family	glcK	K	0.0893333	0.0175721	0.019	0.0034641	0.0286667	0.000333333	Core
F0K102	LBU1704	Citrate lyase regulator	citR	K	0.004	0.00264575	0.0106667	0.00392994	0.00333333	0.00202759	Core
F0JZK8	LBU0283	Probable DNA-directed RNA polymerase subunit delta	rpoE	K	0.0156667	0.0110504	0.039	0.00351188	0.0253333	0.0108372	Core
F0JZW0	LBU0313	DNA-directed RNA polymerase subunit beta	rpoB	K	0.422	0.0253837	0.377667	0.0171497	0.355667	0.0172852	Core
F0JZW1	LBU0314	DNA-directed RNA polymerase subunit beta'	rpoC	K	0.498667	0.0220479	0.427667	0.0159826	0.457	0.013	Core
F0JZZ2	LBU0345	DNA-directed RNA polymerase subunit alpha	rpoA	K	0.675333	0.0145182	0.517667	0.00622718	0.472333	0.0308671	Core
F0K380	LBU1210	DNA-directed RNA polymerase subunit omega	rpoZ	K	0.556	0.06146	0.478	0.0121655	0.439333	0.040924	Core
F0K210	LBU0790	Ribonuclease R	rnr	K	0.15	0.0142945	0.031	0.011547	0.127	0.00568624	Core
F0K356	LBU1186	Ribonuclease 3	rnc	K	0.0503333	0.00384419	0.00866667	0.00260342	0.0193333	0.00606447	Core
F0K335	LBU1165	LexA repressor	lexA	K	0.119	0.0147422	0.247	0.0277308	0.302333	0.0261937	Core
F0JYX3	LBU0128	Putative transcriptional regulator		K	0.0746667	0.0204641	0.0173333	0.00260342	0.0146667	0.00504425	Core
F0K272	LBU0852	ATP-dependent DNA helicase	dinG	K	0.0107964	0.00260784	0.000713467	0.000356817	0	0	Shared (milk 37 °C and MRS 37 °C)
F0JYP7	LBU1294	Transcriptional repressor NrdR		K	0.364333	0.0482919	0.428667	0.118829	0.522667	0.0896481	Core
F0JYV9	LBU1356	Catabolite control protein A	ccpA	K	0.957333	0.0524796	0.676	0.070946	1.26467	0.0791314	Core
F0JYY2	LBU0137	Putative transcriptional regulator	ttk	K	0.170667	0.0336171	0.355333	0.0243402	0.285	0.00776745	Core
F0JZA4	LBU1421	Transcription termination/antitermination protein NusG	nusG	K	0.341	0.0149778	0.102667	0.00611919	0.131667	0.0276426	Core
F0JZC4	LBU1441	Transcription regulatory protein	gntR2	K	0.192667	0.0662177	0.231667	0.0240093	0.195667	0.00296273	Core
F0JZF1	LBU0226	Transcription elongation factor GreA		K	0.207333	0.0384419	0.136667	0.00726483	0.128667	0.00829324	Core
F0K088	LBU1598	Transcription regulator	epsA2	K	0.0523333	0.00352767	0.0796667	0.00881917	0.0536667	0.0100388	Core
F0K095	LBU0369	Transcriptional regulator	gntR	K	0.125	0.0140119	0.112333	0.00688799	0.210333	0.00968389	Core
F0K0D3	LBU0407	Transcription regulatory protein	lrp	K	0.0956667	0.00633333	0.0456667	0.00384419	0.062	0.0034641	Core
F0K0J9	LBU1630	EpsA protein	epsA	K	0.003	0.00173205	0.0173333	0.00266667	0.008	0.001	Core
F0K0N8	LBU1669	Chromosome partitioning parB protein	parB1	K	0.116667	0.0242097	0.00766667	0.00392994	0.0196667	0.00433333	Core
F0K1R3	LBU0693	Arginine repressor	argR	K	0.012	0.00665833	0.0316667	0.000333333	0.054	0.0249867	Core
F0K1V4	LBU0734	Transcription regulator	oxyR	K	0.340333	0.0286667	0.338667	0.0651059	0.400667	0.0490589	Core
F0K2N1	LBU1011	Transcription regulator (Putative)		K	0.0146667	0.00768838	0.037	0.00929157	0.0226667	0.00176383	Core
F0K2T2	LBU1062	RNA polymerase sigma factor	rpoD1	K	0.179333	0.0219418	0.086	0.00458258	0.0853333	0.00841295	Core
F0K2T3	LBU1063	RNA polymerase sigma factor SigA	rpoD2	K	0.043	0.00665833	0.0243333	0.00566667	0.0456667	0.00968389	Core
F0K2T4	LBU1064	RNA polymerase sigma factor SigA	rpoD3	K	0.0303333	0.00982061	0.0523333	0.00470225	0.062	0.00984886	Core
F0K2X2	LBU1102	Als operon regulatory protein	alsR	K	0.174667	0.0175246	0.331	0.00929157	0.309	0.0372424	Core
F0K314	LBU1144	Hypothetical conserved protein		K	0.286	0.0468081	0.205	0.0348281	0.147333	0.0282921	Core
F0K315	LBU1145	Transcription termination/antitermination protein NusA	nusA	K	0.156667	0.0159304	0.049	0.002	0.0513333	0.00666667	Core
F0K3A7	LBU0025	Hypothetical conserved protein		K	0.00466667	0.00260342	0.002	0.00057735	0.001	0.00057735	Core
F0K3D8	LBU1222	Transcriptional termination factor	nusB	K	0.338333	0.0231036	0.367333	0.0251153	0.261333	0.00470225	Core
F0K3I7	LBU1271	Transcription elongation factor GreA	greA	K	0.530667	0.0415746	0.346	0.039879	0.313	0.0133167	Core
F0K2Y4	LBU1114	Transcription regulator	lytR2	K	0	0	0.0074507	0.00539918	0	0	Unique (milk 37 °C)
F0JYN0	LBU0110	Putative regulatory protein		K	0.0035223	0.002025	0	0	0	0	Unique (MRS 37 °C)
F0K1R1	LBU0691	Transcription regulator		K	0.00412237	0.00265129	0	0	0	0	Unique (MRS 37 °C)
F0JZ31	LBU0186	Transcriptional regulator	lytR1	K	0.0140629	0.00495666	0.00846207	0.00336158	0	0	Shared (milk 37 °C and MRS 37 °C)
F0K130	LBU1732	Cold shock protein	cspA	K	0.0595313	0.0316402	0.0661753	0.0198326	0	0	Shared (milk 37 °C and MRS 37 °C)
F0K1U4	LBU0724	Segregation and condensation protein B		K	0.00640327	0.00321046	0.00666473	0.00170682	0	0	Shared (milk 37 °C and MRS 37 °C)
F0JYK8	LBU0088	Transcription regulator	rlrC	K	0	0	0.0109746	0.00479464	0.043443	0.00423987	Shared (milk 37 °C and 4 °C)
F0JYY7	LBU0142	Hypothetical conserved protein		K	0	0	0.00635647	0.00421423	0.0066638	0.00334573	Shared (milk 37 °C and 4 °C)
F0K0P0	LBU1671	Chromosome partitioning protein	spo0J	K	0.0141763	0.00218391	0	0	0.00611103	0.00324151	Shared (MRS 37 °C and milk 4 °C)
F0K2Z6	LBU1126	Heat-inducible transcription repressor hrcA	hrcA	K	0.0235206	0.0152416	0	0	0.00482027	0.00348484	Shared (MRS 37 °C and milk 4 °C)
F0K239	LBU0819	Response regulator receiver:Transcriptional regulatory protein, C terminal		K	0.0275397	0.00671577	0	0	0.0150895	0.0127028	Shared (MRS 37 °C and milk 4 °C)
F0K286	LBU0866	Hypothetical conserved protein		L	0.110333	0.0248618	0.029	0.0085049	0.02	0.0061101	Core
F0K1M9	LBU0659	Hypothetical conserved protein	ywdG	L	0.017854	0.00390432	0	0	0	0	Unique (MRS 37 °C)
F0K1A9	LBU0580	Putative modification methylase	laaG	L	0.0763333	0.0279424	0.016	0.001	0.022	0.00818535	Core
F0JYQ0	LBU1297	DNA polymerase	polA	L	0.161	0.00665833	0.032	0.0130512	0.138	0.00264575	Core
F0JZ79	LBU1396	DNA polymerase III subunit gamma/tau	dnaX	L	0.0196667	0.0024037	0.00366667	0.00120185	0.00766667	0.00290593	Core
F0K384	LBU0002	DNA polymerase III subunit beta	dnaN	L	0.170333	0.0250954	0.154333	0.00841295	0.203	0.0296873	Core
F0K316	LBU1146	DNA polymerase III polC-type	polC	L	0.0033053	0.000915966	0	0	0	0	Unique (MRS 37 °C)
F0K1N4	LBU0664	Putative DNA polymerase III, delta subunit	holA	L	0.0124872	0.00500486	0	0	0.00508933	0.00269953	Shared (MRS 37 °C and milk 4 °C)
F0JYS4	LBU1321	Phosphoesterase	sbcD	L	0.00733333	0.00504425	0.014	0.00556776	0.0136667	0.00375648	Core
F0K2Z0	LBU1120	Single-stranded-DNA-specific exonuclease	recJ	L	0.00329547	0.0021284	0	0	0	0	Unique (MRS 37 °C)
F0JYH7	LBU0057	Exodeoxyribonuclease A	xth	L	0.0693333	0.00731057	0.069	0.00793725	0.0453333	0.0159409	Core
F0K1M1	LBU0651	Exodeoxyribonuclease V alpha chain	recD	L	0.005	0.0011547	0.00166667	0.000881917	0.00233333	0.00120185	Core
F0K3D6	LBU1220	Exodeoxyribonuclease 7 large subunit	xseA	L	0.0263333	0.00328295	0.00266667	0.00133333	0.00366667	0.00202759	Core
F0K3D5	LBU1219	Exodeoxyribonuclease 7 small subunit	xseB	L	0.137587	0.0766246	0.145003	0.0296965	0	0	Shared (milk 37 °C and MRS 37 °C)
F0JZJ8	LBU0273	Mg-dependent DNase	tatD	L	0.0526667	0.0075351	0.0306667	0.000333333	0.022	0.00907377	Core
F0JYX7	LBU0132	Hypothetical conserved protein	rnhA	L	0.0276667	0.00693622	0.0793333	0.00440959	0.0676667	0.00176383	Core
F0JZJ9	LBU0274	Ribonuclease M5		L	0.030488	0.00219867	0	0	0.00881267	0.00467452	Shared (MRS 37 °C and milk 4 °C)
F0K168	LBU0539	Uracil-DNA glycosylase	ung	L	0.0083044	0.00468074	0.0102575	0.00818869	0	0	Shared (milk 37 °C and MRS 37 °C)
F0JYP9	LBU1296	Formamidopyrimidine-DNA glycosylase	mutM	L	0.0276667	0.00742369	0.0136667	0.00523874	0.0346667	0.00233333	Core
F0K0A9	LBU0383	ATP-dependent helicase	pcrA	L	0.0853333	0.00409607	0.0193333	0.0110202	0.05	0.00896289	Core
F0K271	LBU0851	ATP-dependent helicase/nuclease subunit A	rexA	L	0.0226667	0.00491031	0.00233333	0.00145297	0.0403333	0.00272845	Core
F0K1R7	LBU0697	ATP-dependent DNA helicase	recQ	L	0.0021205	0.00136955	0	0	0	0	Unique (MRS 37 °C)
F0K394	LBU0012	Replicative DNA helicase	dnaB	L	0.015767	0.0045638	0	0	0	0	Unique (MRS 37 °C)
F0K1R9	LBU0699	UvrABC system protein C	uvrC	L	0.0171957	0.00117985	0	0	0.00402407	0.00052001	Shared (MRS 37 °C and milk 4 °C)
F0K276	LBU0856	Endonuclease III	nth	L	0.0403333	0.0124141	0.0333333	0.00731057	0.0553333	0.014746	Core
F0K264	LBU0844	DNA topoisomerase 4 subunit A	parC	L	0.0173333	0.00290593	0.0133333	0.00185592	0.0106667	0.000881917	Core
F0K263	LBU0843	DNA topoisomerase 4 subunit B	parE	L	0.0223987	0.00393171	0	0	0.00480043	0.0015236	Shared (MRS 37 °C and milk 4 °C)
F0K2V7	LBU1087	DNA topoisomerase 1	topA	L	0.0206667	0.00338296	0.00433333	0.00218581	0.0103333	0.00233333	Core
F0K3G5	LBU1249	DNA topoisomerase	traI	L	0.0236176	0.008837	0	0	0.00428327	0.00159455	Shared (MRS 37 °C and milk 4 °C)
F0K387	LBU0005	DNA gyrase subunit B	gyrB	L	0.0926667	0.0079652	0.0253333	0.00751295	0.0826667	0.00688799	Core
F0K388	LBU0006	DNA gyrase subunit A	gyrA	L	0.102333	0.00617342	0.105333	0.0126007	0.150667	0.00783865	Core
F0K0B0	LBU0384	DNA ligase	ligA	L	0.0623333	0.00491031	0.00533333	0.00185592	0.023	0.00208167	Core
F0JYW9	LBU1366	Putative Holliday junction resolvase		L	0.119333	0.020955	0.0326667	0.0153007	0.029	0.00650641	Core
F0JZ52	LBU1369	RNA helicase	rhe	L	0.175667	0.00783865	0.00733333	0.0031798	0.0336667	0.00935117	Core
F0JZ89	LBU1406	HlbB protein	hupB	L	1.6	0.0737044	1.956	0.10452	1.85033	0.142836	Core
F0JZT5	LBU0288	ATP-dependent RNA helicase-like protein	deaD	L	0.240667	0.0345704	0.0193333	0.0031798	0.0446667	0.0069602	Core
F0K0Q8	LBU0452	ATP-dependent RNA helicase, DEAD-DEAH box		L	0.06	0.002	0.0256667	0.00202759	0.037	0.00458258	Core
F0K0V9	LBU0503	Protein RecA	recA	L	0.178667	0.0127845	0.0253333	0.00328295	0.096	0.0185023	Core
F0K0X3	LBU0517	UvrABC system protein B	uvrB	L	0.106667	0.031184	0.0203333	0.00484195	0.0786667	0.0193247	Core
F0K0X4	LBU0518	Excinuclease ABC subunit A	uvrA	L	0.184	0.0335012	0.162667	0.0164756	0.146	0.0101489	Core
F0K1V1	LBU0731	DNA-binding protein HU	hupA	L	1.65033	0.0515148	1.91133	0.142514	1.92367	0.0460591	Core
F0K383	LBU0001	Chromosomal replication initiator protein DnaA	dnaA	L	0.0136667	0.00712585	0.004	0.0011547	0.0106667	0.00366667	Core
F0JZS6	LBU1514	Putative helicase		L	0	0	0	0	0.00099344	3.39782e-05	Unique (milk 4 °C)
F0JYJ8	LBU0078	Hypothetical conserved protein	mutS1	L	0.001491	0.000836951	0	0	0	0	Unique (MRS 37 °C)
F0JZ57	LBU1374	Holliday junction ATP-dependent DNA helicase RuvB	ruvB	L	0.0200017	0.0045199	0	0	0	0	Unique (MRS 37 °C)
F0JZ59	LBU1376	DNA mismatch repair protein MutL	mutL	L	0.00293537	0.000784774	0	0	0	0	Unique (MRS 37 °C)
F0JZU0	LBU0293	Transcription-repair-coupling factor	mfd	L	0.00335993	0.000559094	0	0	0	0	Unique (MRS 37 °C)
F0K3D2	LBU1216	DNA repair protein RecN	recN	L	0.0224313	0.00110442	0	0	0	0	Unique (MRS 37 °C)
F0K3K8	LBU1292	Primosome component		L	0.0063194	0.000167011	0	0	0	0	Unique (MRS 37 °C)
F0JYW7	LBU1364	Endonuclease MutS2	mutS2	L	0.0564777	0.00405611	0.0008431	0.000421649	0	0	Shared (milk 37 °C and MRS 37 °C)
F0JZ77	LBU1394	Recombination protein RecR	recR	L	0.0193176	0.00740087	0.00502223	0.002924	0	0	Shared (milk 37 °C and MRS 37 °C)
F0K390	LBU0008	Single-stranded DNA-binding protein	ssb	L	0.0148488	0.00718025	0.038434	0.0115849	0	0	Shared (milk 37 °C and MRS 37 °C)
F0JZ60	LBU1377	DNA mismatch repair protein MutS	mutS	L	0.015366	0.00224633	0	0	0.0007817	0.000390863	Shared (MRS 37 °C and milk 4 °C)
F0K270	LBU0850	ATP-dependent helicase/deoxyribonuclease subunit B	addB	L	0.016111	0.0034755	0	0	0.0242993	0.00414854	Shared (MRS 37 °C and milk 4 °C)
F0K2D7	LBU0917	Site-specific recombinase, phage integrase family	psi-xerD1	L	0.0104433	0.00314641	0	0	0.00533057	0.00306808	Shared (MRS 37 °C and milk 4 °C)
F0K2J5	LBU0975	Oxidoreductase	ylbE	M	0.437333	0.0233833	0.357	0.0445234	0.551	0.0334515	Core
F0K172	LBU0543	UDP-N-acetylenolpyruvoylglucosamine reductase	murB	M	0.043	0.0126623	0.002	0.001	0.0106667	0.00233333	Core
F0K085	LBU1595	Exopolysaccharide biosynthesis protein	epsE2	M	0.0316667	0.011392	0.0153333	0.00409607	0.00933333	0.000333333	Core
F0K0P1	LBU1672	Ribosomal RNA small subunit methyltransferase G	gidB	M	0.135667	0.042412	0.0596667	0.0154524	0.0876667	0.0114066	Core
F0K1J9	LBU0629	Ribosomal RNA small subunit methyltransferase H	mraW	M	0.0706667	0.00120185	0.0953333	0.000666667	0.104667	0.0178916	Core
F0K3H0	LBU1254	Cyclopropane-fatty-acyl-phospholipid synthase	cfa	M	0.179	0.0127671	0.233	0.031225	0.212	0.027	Core
F0K2L3	LBU0993	Phosphinothricin acetyltransferase	pat	M	0	0	0	0	0.0146383	0.00207482	Unique (milk 4 °C)
F0K3I5	LBU1269	Penicillin-binding protein	pbpC	M	0.0216667	0.00433333	0.026	0.0043589	0.018	0.00057735	Core
F0JZN1	LBU1469	Putative glycosyl transferase	rfaJ	M	0.119	0.0183303	0.0126667	0.00202759	0.0433333	0.00560753	Core
F0K084	LBU1594	Hypothetical conserved protein	cpsD	M	0.029	0.00907377	0.008	0.0023094	0.00666667	0.0048074	Core
F0K1K4	LBU0634	UDP-N-acetylglucosamine--N-acetylmuramyl-(pentapeptide) pyrophosphoryl-undecaprenol N-acetylglucosamine transferase	murG	M	0.074	0.00152753	0.00733333	0.00338296	0.0166667	0.00120185	Core
F0K205	LBU0785	Glycosyltransferase		M	0.0032216	0.00207195	0	0	0	0	Unique (MRS 37 °C)
F0K206	LBU0786	Glycosyltransferase	cpoA1	M	0.0038029	0.00190157	0	0	0.00477977	0.00343783	Shared (MRS 37 °C and milk 4 °C)
F0K282	LBU0862	Penicillin-binding protein 1A	pbpA	M	0.0106667	0.00176383	0.0193333	0.00533333	0.0123333	0.00202759	Core
F0JYL3	LBU0093	ArbX protein	arbX	M	0.0153333	0.00664162	0.00833333	0.00133333	0.0173333	0.011392	Core
F0K0X0	LBU0514	Prolipoprotein diacylglyceryl transferase	lgt	M	0	0	0.00722847	0.00212638	0	0	Unique (milk 37 °C)
F0JZT2	LBU0285	UDP-N-acetylglucosamine 1-carboxyvinyltransferase	murA	M	0.151333	0.0297564	0.085	0.00321455	0.0946667	0.00145297	Core
F0K0D4	LBU0408	Glutamine--fructose-6-phosphate aminotransferase [isomerizing]	glmS	M	0.385	0.0671044	0.639	0.00378594	0.531667	0.0160451	Core
F0JZK3	LBU0278	Bifunctional protein GlmU	glmU	M	0.197	0.0251595	0.0813333	0.0108372	0.075	0.0051316	Core
F0K078	LBU1588	Glycerol-3-phosphate cytidylyltransferase	tagD	M	0.125333	0.0341581	0.028	0.002	0.0423333	0.0190292	Core
F0K0S2	LBU0466	UTP-glucose-1-phosphate uridylyltransferase	galU	M	0.788333	0.0172948	0.732	0.033126	0.807667	0.198092	Core
F0K1B4	LBU0585	Alkaline phosphatase famliy		M	0.00133333	0.000333333	0.00166667	0.00120185	0.00466667	0.000333333	Core
F0JYT8	LBU1335	D-alanyl-d-alanine carboxypeptidase	dacA	M	0.0423333	0.00633333	0.0363333	0.00926163	0.052	0.00818535	Core
F0K318	LBU1148	Enhanced expression of pheromone protein		M	0.0124817	0.000953286	0	0	0.00429473	0.00233366	Shared (MRS 37 °C and milk 4 °C)
F0K031	LBU1541	Putative beta-lactamase		M	0.00846037	0.00282219	0	0	0	0	Unique (MRS 37 °C)
F0K0I3	LBU1614	dTDP-glucose 4,6-dehydratase	rfbB	M	0.0763333	0.0104775	0.178667	0.0514598	0.249667	0.0469053	Core
F0JZT7	LBU0290	Alanine racemase	alr	M	0.241333	0.0127192	0.184667	0.0127192	0.165333	0.011921	Core
F0K0M9	LBU1660	Aspartate racemase	racD	M	0.0206157	0.00288436	0	0	0.00283593	0.00142286	Shared (MRS 37 °C and milk 4 °C)
F0K0E6	LBU0420	Glutamate racemase	murI	M	0.363667	0.0375514	0.124333	0.0188532	0.133333	0.00578312	Core
F0K0R7	LBU0461	UDP-N-acetylglucosamine 2-epimerase	mnaA	M	0.198667	0.0263586	0.108333	0.0103976	0.142333	0.0135442	Core
F0JZS7	LBU1515	UDP-glucose 4-epimerase	galE	M	0.575667	0.11875	0.710333	0.00611919	0.675667	0.0844005	Core
F0K083	LBU1593	UDP-galactopyranose mutase	glf	M	0.31	0.0325628	0.222667	0.0183515	0.167333	0.00417665	Core
F0JZP6	LBU1484	Chloromuconate cycloisomerase	tcbD	M	0.139333	0.0167564	0.127333	0.0103976	0.113	0.0110151	Core
F0K1C9	LBU1752	D-alanine--poly(phosphoribitol) ligase subunit 1	dltA	M	0.555333	0.0338936	0.229333	0.032199	0.309	0.00550757	Core
F0JZT4	LBU0287	UDP-N-acetylmuramoyl-tripeptide--D-alanyl-D-alanine ligase	murF	M	0.151667	0.0173622	0.0293333	0.0118369	0.0403333	0.0104934	Core
F0K0N0	LBU1661	UDP-N-acetylmuramyl-tripeptide synthetase	murE2	M	0.397667	0.0175246	0.138333	0.0220025	0.209667	0.0329157	Core
F0K1C1	LBU0592	UDP-N-acetylmuramyl tripeptide synthetase	murE1	M	0.00925	0.00354268	0	0	0	0	Unique (MRS 37 °C)
F0JYY6	LBU0141	D-alanine--D-alanine ligase	ddlA	M	0.305333	0.00783865	0.244667	0.0101379	0.222333	0.0264218	Core
F0JYQ7	LBU1304	UDP-N-acetylmuramate--L-alanine ligase	murC	M	0.243	0.00550757	0.137	0.00351188	0.103333	0.0127715	Core
F0K1K3	LBU0633	UDP-N-acetylmuramoylalanine--D-glutamate ligase	murD	M	0.125667	0.012441	0.006	0.001	0.0456667	0.00375648	Core
F0K076	LBU1586	Uncharacterized protein	capB2	M	0.0166667	0.0069602	0.0276667	0.002848	0.021	0.00608276	Core
F0K079	LBU1589	Putative LicD-family phosphotransferase	licD	M	0.0373333	0.00433333	0.011	0.002	0.00566667	0.00133333	Core
F0K147	LBU1749	Extramembranal transfer protein	dltD	M	0.0976667	0.00433333	0.00766667	0.0034801	0.008	0.00321455	Core
F0K1J5	LBU0625	Cell shape determining protein	mreC	M	0.133667	0.00866667	0.0893333	0.00783865	0.0853333	0.011865	Core
F0K1K1	LBU0631	Penicillin-binding protein	pbpB	M	0.00133333	0.000881917	0.007	0.0023094	0.00566667	0.00145297	Core
F0K1K5	LBU0635	Cell division protein DivIB	ftsQ	M	0.0116667	0.000666667	0.0106667	0.00202759	0.006	0.00321455	Core
F0K212	LBU0792	Uncharacterized protein		M	0.005	0.00288675	0.0166667	0.00440959	0.0143333	0.00218581	Core
F0K2Z2	LBU1122	Elongation factor 4	lepA	M	0.031	0.00264575	0.00266667	0.00145297	0.00233333	0.00145297	Core
F0JYT6	LBU1333	Putative cell surface protein		M	0.0353587	0.00361573	0	0	0	0	Unique (MRS 37 °C)
F0JZ33	LBU0188	Phosphoglycerol transferase-related protein		M	0.0114877	0.00185633	0.0036077	0.000847161	0	0	Shared (milk 37 °C and MRS 37 °C)
F0K0J8	LBU1629	EpsB protein	epsB	M	0	0	0.0139958	0.00533957	0.0107382	0.00399758	Shared (milk 37 °C and 4 °C)
F0K1E4	LBU1767	Putative lipoprotein A-antigen		M	0	0	0.0191073	0.00313885	0.0201904	0.00752001	Shared (milk 37 °C and 4 °C)
F0K296	LBU0876	Fibronectin-binding protein		M	0.0874433	0.00694729	0	0	0.014103	0.00100238	Shared (MRS 37 °C and milk 4 °C)
F0K0A8	LBU0382	N-acetylmuramidase	acmA	N	0.0102647	0.00520957	0.00764093	0.00149915	0	0	Shared (milk 37 °C and MRS 37 °C)
F0JYV2	LBU1349	Ferredoxin--NADP reductase	trxB2	O	0.0141474	0.00628226	0	0	0	0	Unique (MRS 37 °C)
F0K0X2	LBU0516	Thioredoxin reductase	trxB1	O	0.875	0.105532	0.807333	0.0368887	0.743667	0.0173333	Core
F0K0I1	LBU1612	Peptide methionine sulfoxide reductase	msrB	O	0.356	0.0153948	0.0873333	0.0127323	0.0293333	0.00779601	Core
F0K197	LBU0568	Peptide methionine sulfoxide reductase MsrA	msrA	O	0	0	0.030243	0.0102917	0	0	Unique (milk 37 °C)
F0JYM0	LBU0100	Putative heat shock related serine protease	htrA	O	0.354	0.0275015	0.187667	0.0109899	0.141	0.002	Core
F0K0T3	LBU0477	ATP-dependent Clp protease, ATP-binding subunit	clpE	O	0.526	0.0450333	0.177667	0.0200028	0.249	0.0162583	Core
F0K120	LBU1722	Putative Clp-like ATP-dependent protease, ATP-binding subunit	clpL	O	1.31967	0.123289	0.995333	0.0507324	1.763	0.106702	Core
F0K1P1	LBU0671	ATP-dependent Clp protease ATP-binding subunit ClpX	clpX	O	0.174	0.0168028	0.042	0.00635085	0.0346667	0.00669162	Core
F0JZV7	LBU0310	ATP-dependent clp protease ATP-binding subunit clpA-like protein	clpC	O	0.0923373	0.0134286	0	0	0.00422063	0.00107564	Shared (MRS 37 °C and milk 4 °C)
F0K155	LBU0526	ATP-dependent Clp protease proteolytic subunit	clpP	O	0.646667	0.0447561	0.790333	0.0493367	0.747667	0.0422624	Core
F0JZ17	LBU0172	Endopeptidase O	pepO	O	0.676667	0.0231253	0.773333	0.0242304	0.772	0.0274955	Core
F0JZU5	LBU0298	ATP-dependent zinc metalloprotease FtsH	ftsH	O	0.355333	0.00504425	0.238	0.0253837	0.306667	0.00982061	Core
F0JZ65	LBU1382	tRNA N6-adenosine threonylcarbamoyltransferase	tsaD	O	0.042395	0.0101878	0	0	0.0130917	0.00225503	Shared (MRS 37 °C and milk 4 °C)
F0K2V4	LBU1084	ATP-dependent protease hslV	hslV	O	0.0346667	0.00887568	0.0226667	0.0031798	0.0216667	0.0024037	Core
F0JYR8	LBU1315	Foldase protein PrsA	prsA	O	0.492667	0.0322301	0.269333	0.0467844	0.346333	0.0556786	Core
F0K1P0	LBU0670	Trigger factor	tig	O	1.20467	0.0213099	0.585	0.0199249	0.637667	0.0335675	Core
F0K2F0	LBU0930	Peptidyl-prolyl cis-trans isomerase	ppiB	O	0.724667	0.0457979	0.451667	0.0265477	0.439333	0.0350444	Core
F0JYQ9	LBU1306	Thioredoxin	trxA1	O	1.51367	0.0799674	1.01233	0.0251418	0.953667	0.0889875	Core
F0JYW6	LBU1363	Thioredoxin	trxA	O	5.10467	0.395202	10.0793	0.673025	8.19133	0.483684	Core
F0JZ16	LBU0171	Hypothetical conserved protein		O	0.107	0.0085049	0.157	0.029023	0.196	0.0249466	Core
F0JZ61	LBU1378	60 kDa chaperonin	groEL	O	4.837	1.17749	1.57167	0.0343721	1.90467	0.115471	Core
F0JZ62	LBU1379	10 kDa chaperonin	groES	O	6.716	3.24526	1.03133	0.0698626	1.102	0.0247857	Core
F0JZ67	LBU1384	Hypothetical conserved protein	gpp	O	0.202	0.0280416	0.110667	0.0139084	0.096	0.0128582	Core
F0JZF0	LBU0225	Putative small heat shock protein	hsp3	O	1.05033	0.155806	0.416333	0.0710454	0.404333	0.0444685	Core
F0JZU6	LBU0299	33 kDa chaperonin		O	0.352667	0.0558042	0.365667	0.040523	0.346	0.0380832	Core
F0K219	LBU0799	ABC transporter ATPase component	sufC	O	0.00633333	0.00233333	0.004	0	0.004	0	Core
F0K2V3	LBU1083	ATP-dependent protease ATPase subunit HslU	hslU	O	0.204333	0.0172466	0.0493333	0.0099387	0.082	0.00251661	Core
F0K2Z4	LBU1124	Chaperone protein DnaK	dnaK	O	0.428333	0.0338346	0.136333	0.0126007	0.0826667	0.0106823	Core
F0K2Z5	LBU1125	Protein GrpE	grpE	O	0.501667	0.0759174	0.137667	0.00581187	0.171667	0.00578312	Core
F0K057	LBU1567	Proteinase		O	0.0207503	0.00452899	0	0	0	0	Unique (MRS 37 °C)
F0K0T8	LBU0482	Negative regulator genetic competence	mecA	O	0	0	0.02789	0.00981046	0.00430943	0.00257818	Shared (milk 37 °C and 4 °C)
F0K211	LBU0791	SsrA-binding protein	smpB	O	0	0	0.0217123	0.00576602	0.0131407	0.00761045	Shared (milk 37 °C and 4 °C)
F0K2Z3	LBU1123	Chaperone protein DnaJ	dnaJ	O	0.071748	0.00509172	0	0	0.0099198	0.00215236	Shared (MRS 37 °C and milk 4 °C)
F0K0F9	LBU0433	Polyphosphate kinase	ppk	P	0.065	0.0193993	0.231333	0.00405518	0.229333	0.0208992	Core
F0K0A2	LBU0376	Cation-transporting P-type ATPase	pacL	P	0.239667	0.0473369	0.0883333	0.00933333	0.111	0.007	Core
F0K0C3	LBU0397	Hypothetical conserved protein	yvgY	P	0.176667	0.0388344	0.0486667	0.0120324	0.0356667	0.0178357	Core
F0K1Q1	LBU0681	Cation-transporting ATPase	ctpE	P	0.0283333	0.00448454	0.0376667	0.00578312	0.0463333	0.00779601	Core
F0K1D4	LBU1757	Cadmium efflux ATPase	cadA	P	0.0413333	0.005696	0.0253333	0.00417665	0.0293333	0.00825295	Core
F0JZJ6	LBU0271	Mg(2+) transport ATPase, P-type 2	mgtA	P	0.0866667	0.0168951	0.0286667	0.00779601	0.021	0.00550757	Core
F0K237	LBU0817	Phosphate transport system peripheral membrane protein B	pstB	P	0.0756667	0.00433333	0.0583333	0.00384419	0.0486667	0.00808977	Core
F0K2S8	LBU1058	Cation-transporting ATPase, E1-E2 family	copB	P	0.547333	0.0944146	0.109667	0.0164756	0.145667	0.0197681	Core
F0K184	LBU0555	Copper-transporting ATPase	copA	P	0.0399287	0.00843921	0	0	0	0	Unique (MRS 37 °C)
F0K2Y3	LBU1113	Cation-transporting ATPase	mntA	P	0.00266667	0.00145297	0.00566667	0.000666667	0.00333333	0.00202759	Core
F0JYJ0	LBU0070	Amino acid ABC transporter, substrate binding protein	plpB	P	0.103333	0.00982061	0.290333	0.0333283	0.248	0.0111505	Core
F0JZ01	LBU0156	Alkylphosphonate ABC transporter		P	0.367667	0.0132455	0.791667	0.0577764	0.914333	0.0639826	Core
F0JZ02	LBU0157	Alkylphosphonate ABC transporter	phnC	P	0.00933333	0.0048074	0.0196667	0.00766667	0.027	0.00818535	Core
F0JZ18	LBU0173	Probable potassium transport system protein kup	kup	P	0.029	0.00585947	0.0113333	0.00272845	0.011	0.0011547	Core
F0JZZ4	LBU0347	ABC transporter ATP binding protein		P	0.052	0.0115326	0.0483333	0.002848	0.0403333	0.00425572	Core
F0JZZ5	LBU0348	ABC transporter ATP binding protein		P	0.05	0.0121655	0.0196667	0.00133333	0.018	0.00264575	Core
F0K032	LBU1542	CorA-family cationic transporter	corA	P	0.00433333	0.00218581	0.00533333	0.00233333	0.00933333	0.00120185	Core
F0K0R3	LBU0457	Putative aluminum resistance protein	alu	P	0.156333	0.00633333	0.0446667	0.00633333	0.0713333	0.00726483	Core
F0K0T7	LBU0481	Regulatory protein Spx	arsC1	P	0.227667	0.0260278	0.190667	0.0139563	0.24	0.0349619	Core
F0K105	LBU1707	Cation transport protein		P	0.0286667	0.000881917	0.054	0.00251661	0.042	0.005	Core
F0K1Q2	LBU0682	Lipoprotein		P	0.011	0.0043589	0.072	0.0217332	0.0283333	0.0121974	Core
F0K1Q3	LBU0683	ABC transporter ATP binding protein	atmD	P	0.04	0.006245	0.0473333	0.000666667	0.054	0.00173205	Core
F0K238	LBU0818	Phosphate-specific transport system accessory protein PhoU	phoU	P	0.128333	0.0156027	0.0536667	0.00600925	0.105333	0.0153333	Core
F0K3E4	LBU1228	Arsenate reductase	arsC4	P	0.163333	0.0841295	0.189	0.0349619	0.130333	0.0653104	Core
F0K3I1	LBU1265	Putative rhodanese-related sulfurtransferase	pspE	P	0.1	0.010504	0.109667	0.0134454	0.088	0.00251661	Core
F0K2Y7	LBU1117	Cation efflux protein	czcD	P	0	0	0.00782147	0.00441777	0	0	Unique (milk 37 °C)
F0JZM1	LBU1459	Putative cobalt import ATP-binding protein		P	0	0	0.0313953	0.00513942	0.0361133	0.00575574	Shared (milk 37 °C and 4 °C)
F0JZS3	LBU1511	Oxalate:formate antiporter	oxlT	P	0	0	0.0401937	0.0158301	0.0473243	0.0290126	Shared (milk 37 °C and 4 °C)
F0K199	LBU0570	ABC transporter solute-binding component		P	0.0217973	0.00519895	0	0	0.0082405	0.00106497	Shared (MRS 37 °C and milk 4 °C)
F0JZI3	LBU0258	Pyrazinamidase-nicotinamidase	entB	Q	0	0	0.446413	0.0235316	0.204237	0.0237241	Shared (milk 37 °C and 4 °C)
F0K1S4	LBU0704	Oxidoreductase, short chaindehydrogenase-reductase	dltE	R	0.240333	0.0231828	0.132	0.013	0.198667	0.0387054	Core
F0JYI0	LBU0060	Oxidoreductase	ycgG	R	0.635667	0.0557146	0.271	0.0181934	0.184333	0.0115662	Core
F0K037	LBU1547	2,5-diketo-D-gluconate reductase		R	0.147	0.00929157	0.114	0.0117898	0.0836667	0.00202759	Core
F0K1F1	LBU1774	Hypothetical conserved protein		R	0.057	0.0112398	0.0806667	0.0112596	0.114	0.00862168	Core
F0K1V0	LBU0730	GTPase Der		R	0.179333	0.00751295	0.196667	0.0315929	0.303	0.0407717	Core
F0K0P5	LBU1676	Putative oxidoreductase		R	0.197333	0.0145182	0.175333	0.0360293	0.235667	0.0211686	Core
F0K0P6	LBU1677	Putative oxidoreductase		R	0.341667	0.0283451	0.363667	0.0476387	0.355333	0.0331981	Core
F0K082	LBU1592	Glycosyltransferase	rfbQ	R	0.0703333	0.0150702	0.0166667	0.00333333	0.0293333	0.00902466	Core
F0JYR0	LBU1307	tRNA (guanine-N(7)-)-methyltransferase	trmB	R	0.0653333	0.0125742	0.116	0.013	0.0786667	0.011392	Core
F0K2K7	LBU0987	Hypothetical conserved protein	ygiG	R	0	0	0.073184	0.0101633	0.030226	0.0070841	Shared (milk 37 °C and 4 °C)
F0JZQ9	LBU1497	GCN5-related N-acetyltransferase	yfiC	R	0	0	0	0	0.0137361	0.00500877	Unique (milk 4 °C)
F0K1G0	LBU1783	Putative xanthine-uracil permeases		R	0	0	0.00677587	0.00566741	0	0	Unique (milk 37 °C)
F0K375	LBU1205	Serine-threonine protein kinase	pknB	R	0.005	0.00251661	0.022	0.00351188	0.0156667	0.00491031	Core
F0JZP4	LBU1482	4-methyl-5(B-hydroxyethyl)-thiazole monophosphate biosynthesis	thiJ	R	0.116333	0.021957	0.0826667	0.0173333	0.0683333	0.00895048	Core
F0JYY0	LBU0135	Putative oxidoreductase	est-1	R	0.0742663	0.017503	0	0	0.0334263	0.00999727	Shared (MRS 37 °C and milk 4 °C)
F0K1S3	LBU0703	Ribonuclease Z		R	0.021	0.00585947	0.0323333	0.00656591	0.0123333	0.00392994	Core
F0K2K8	LBU0988	Phosphoglycolate phosphatase	gph	R	0.0823333	0.0104775	0.0376667	0.00260342	0.0533333	0.00504425	Core
F0K1J2	LBU0622	Putative hydrolase		R	0.23549	0.0308773	0	0	0	0	Unique (MRS 37 °C)
F0JZN7	LBU1475	2',3'-cyclic nucleotide		R	0.00366667	0.00202759	0.0953333	0.00440959	0.0573333	0.00425572	Core
F0K0V3	LBU0497	Putative protease		R	0.0102603	0.00523883	0	0	0	0	Unique (MRS 37 °C)
F0K033	LBU1543	Proline iminopeptidase	pepI	R	0.00866667	0.000881917	0.00666667	0.00202759	0.00933333	0.00328295	Core
F0K046	LBU1556	Proline iminopeptidase	pip	R	0.245	0.0134288	0.130333	0.00589727	0.175667	0.00995546	Core
F0K3G6	LBU1250	Xaa-Pro dipeptidyl-peptidase	pepX	R	0.0786667	0.00983757	0.066	0.00251661	0.045	0.00458258	Core
F0JZD2	LBU0207	Aminoacylase	amd	R	0.0923333	0.0120324	0.0496667	0.00866667	0.083	0.0121655	Core
F0K0V4	LBU0498	Protease	pqqL	R	0.00527583	0.00319078	0	0	0	0	Unique (MRS 37 °C)
F0K2B2	LBU0892	Hypothetical conserved protein		R	0.00826633	0.00428596	0	0	0	0	Unique (MRS 37 °C)
F0K056	LBU1566	Probable ATP-dependent helicase	uvrD	R	0.0846667	0.0204966	0.003	0.00152753	0.007	0.00152753	Core
F0JZ53	LBU1370	Hypothetical conserved protein		R	0.224333	0.0180031	0.0863333	0.0133208	0.116667	0.0221535	Core
F0K3A1	LBU0019	ABC transporter	potA	R	0.291333	0.0116667	0.0816667	0.00881917	0.0566667	0.00260342	Core
F0K3B3	LBU0031	Putative 4-oxalocrotonate tautomerase 4-OT	dmpI	R	0.221	0.0600028	0.642667	0.05958	0.421667	0.0595884	Core
F0K330	LBU1160	UPF0735 ACT domain-containing protein LBU_1160	pheB	R	0	0	0.039165	0.0241984	0.0260607	0.00571938	Shared (milk 37 °C and 4 °C)
F0JYQ8	LBU1305	Phenylalanyl-tRNA synthetase		R	0.331333	0.00837324	0.494	0.0525198	0.421	0.00929157	Core
F0JZ09	LBU0164	Hypothetical conserved protein	yxbA	R	0.172333	0.00617342	0.0476667	0.00328295	0.0733333	0.0103976	Core
F0JZG9	LBU0244	Hypothetical conserved protein	yxbA	R	0.0161972	0.00418896	0	0	0.00167387	0.000840406	Shared (MRS 37 °C and milk 4 °C)
F0JYM4	LBU0104	Hypothetical conserved protein		R	8.278	0.977755	6.696	0.282977	6.632	0.561577	Core
F0JYS2	LBU1319	CMP-binding factor	cbf	R	0.041	0.0130512	0.027	0.00264575	0.0416667	0.0072188	Core
F0JYU1	LBU1338	Uncharacterized protein		R	0.07	0.0168622	0.0333333	0.00674125	0.064	0.00608276	Core
F0JYW2	LBU1359	Tropomyosin-related protein		R	0.023	0.0125033	0.0596667	0.00484195	0.038	0.009	Core
F0JZ63	LBU1380	Redox-sensing transcriptional repressor Rex	rex	R	0.306	0.0289194	0.155	0.0137961	0.205667	0.00517472	Core
F0JZ71	LBU1388	Ribosomal RNA small subunit methyltransferase I		R	0.231667	0.0208833	0.22	0.020502	0.259	0.0160935	Core
F0JZD6	LBU0211	Hypothetical conserved protein		R	0.0823333	0.00578312	0.083	0.0140119	0.0856667	0.0144952	Core
F0JZE7	LBU0222	ATP binding protein	oppF2	R	0.471667	0.0135933	0.414	0.0115326	0.464333	0.0159409	Core
F0JZI4	LBU0259	Lipoprotein		R	0.0466667	0.00566667	0.033	0.009	0.025	0.00305505	Core
F0JZK6	LBU0281	Hypothetical conserved protein		R	0.013	0.00305505	0.0643333	0.0128106	0.0503333	0.00617342	Core
F0JZP5	LBU1483	Histone acetyltransferase	ywfD	R	0.0796667	0.0194279	0.029	0.0145717	0.055	0.0072111	Core
F0JZT8	LBU0291	Hypothetical conserved protein		R	0.143333	0.0288752	0.453	0.0348186	0.138667	0.0457979	Core
F0K008	LBU0361	Hypothetical conserved protein		R	0.184333	0.0168556	0.305333	0.0297452	0.268333	0.0151914	Core
F0K022	LBU1532	Putative regulator	nprR	R	0.103333	0.0107134	0.190333	0.0114649	0.201333	0.00808977	Core
F0K028	LBU1538	Membrane protein		R	0.0293333	0.00554777	0.00433333	0.00120185	0.009	0.00173205	Core
F0K035	LBU1545	Uncharacterized protein		R	0.0903333	0.00883805	0.0356667	0.00533333	0.0173333	0.00683943	Core
F0K0B1	LBU0385	Hypothetical conserved protein	yerH	R	0.0356667	0.00656591	0.0236667	0.00783865	0.0126667	0.00290593	Core
F0K0E0	LBU0414	ABC transporter ATP-binding protein		R	0.115333	0.00940449	0.163667	0.0201025	0.278333	0.0146211	Core
F0K0M5	LBU1656	Hypothetical conserved protein	ybjI	R	0.166333	0.0221535	0.0986667	0.0209947	0.108333	0.00520683	Core
F0K0Q4	LBU0448	Transport protein	yugS	R	0.11	0.00360555	0.141	0.0034641	0.168333	0.00835331	Core
F0K0S8	LBU0472	Putative hemolysin	hlyX	R	0.0543333	0.00466667	0.0523333	0.00405518	0.0273333	0.00973539	Core
F0K0W0	LBU0504	Ribonuclease Y	ymdA	R	0.0363333	0.00384419	0.0283333	0.00523874	0.041	0.00650641	Core
F0K0Y4	LBU1686	FMN-binding protein	yviC	R	0.081	0.0174356	0.130333	0.0161692	0.107667	0.0274246	Core
F0K118	LBU1720	Hypothetical conserved protein	cobQ	R	0.196667	0.00635959	0.0973333	0.0103655	0.063	0.0145717	Core
F0K134	LBU1736	Hypothetical conserved protein	yidA	R	0.034	0.00907377	0.0136667	0.00133333	0.005	0.00321455	Core
F0K152	LBU0523	UPF0042 nucleotide-binding protein LBU_0523		R	0.0976667	0.00895048	0.109667	0.00819214	0.120667	0.0201191	Core
F0K170	LBU0541	Putative ATPase or kinase	ydiB	R	0.177333	0.0208513	0.121667	0.0169148	0.136333	0.0196751	Core
F0K180	LBU0551	Hypothetical conserved protein	yxeH	R	0.0413333	0.0135688	0.0356667	0.00440959	0.0753333	0.0181138	Core
F0K1E5	LBU1768	Putative lipoprotein A-antigen	bmpD3	R	0.0193333	0.00876229	0.381	0.0301386	0.407333	0.0380453	Core
F0K1E6	LBU1769	Sugar ABC transporter ATP binding protein	mglA	R	0.186667	0.0131698	0.116667	0.0129786	0.122	0.0128582	Core
F0K1E7	LBU1770	Sugar ABC transporter permease protein	yngF	R	0.012	0.00208167	0.013	0.00173205	0.0126667	0.00202759	Core
F0K1E8	LBU1771	Sugar ABC transporter permease protein		R	0.006	0.003	0.00733333	0.00589727	0.002	0.001	Core
F0K1G7	LBU1790	tRNA modification GTPase MnmE	thdF	R	0.0103333	0.00463081	0.00266667	0.00133333	0.00466667	0.00260342	Core
F0K1M3	LBU0653	Metallo-b-lactamase superfamily protein		R	0.0826667	0.00600925	0.063	0.00984886	0.0746667	0.00417665	Core
F0K1N7	LBU0667	Metallo beta subunit lactamase		R	0.163	0.0153731	0.085	0.0125033	0.120333	0.0109291	Core
F0K1P2	LBU0672	Probable GTP-binding protein EngB	ysxC	R	0.223333	0.0291681	0.095	0.0151767	0.068	0.00750555	Core
F0K1S0	LBU0700	GTPase Obg	obg	R	0.0923333	0.00554777	0.005	0	0.037	0.0043589	Core
F0K255	LBU0835	Hypothetical conserved protein		R	0.165667	0.0150591	0.118333	0.00581187	0.121333	0.0138724	Core
F0K277	LBU0857	Cof-like hydrolase		R	0.03	0.0151767	0.0696667	0.00775314	0.064	0.00953939	Core
F0K2T9	LBU1069	GTPase Era	era	R	0.190667	0.0509324	0.151	0.0121244	0.171667	0.0136789	Core
F0K2U1	LBU1071	Endoribonuclease YbeY		R	0.043	0.0132035	0.017	0	0.024	0.001	Core
F0K2W1	LBU1091	Ribosome biogenesis GTPase A		R	0.088	0.00665833	0.0963333	0.00688799	0.0683333	0.00841295	Core
F0K361	LBU1191	ATP-binding protein OppF	oppF	R	0.0593333	0.00856997	0.182667	0.0165059	0.2	0.00665833	Core
F0K366	LBU1196	Dihydroacetone kinase	dhaK	R	0.440667	0.0201687	0.499333	0.0365802	0.638667	0.0175721	Core
F0K374	LBU1204	Putative ribosome biogenesis GTPase RsgA		R	0.0176667	0.00983757	0.0253333	0.00693622	0.012	0.00602771	Core
F0K3J6	LBU1280	Hypothetical conserved protein		R	0.0623333	0.0031798	0.0966667	0.00648931	0.0856667	0.00881917	Core
F0K3J7	LBU1281	UPF0348 protein LBU_1281		R	0.061	0.00750555	0.027	0.0104403	0.0516667	0.00328295	Core
F0K3K1	LBU1285	GTP-binding protein		R	0.178667	0.0199694	0.254667	0.0132204	0.275333	0.00202759	Core
F0JZ64	LBU1381	ABC transporter	ykhF	R	0.0121136	0.00137604	0	0	0	0	Unique (MRS 37 °C)
F0K0K0	LBU1631	GTPase HflX	hflX	R	0.0130076	0.00230667	0	0	0	0	Unique (MRS 37 °C)
F0K112	LBU1714	Hypothetical conserved protein		R	0.00383203	0.00191985	0	0	0	0	Unique (MRS 37 °C)
F0K081	LBU1591	Putative glycosyl transferase	wbbI	R	0.061142	0.00928656	0.00477477	0.000979458	0	0	Shared (milk 37 °C and MRS 37 °C)
F0K099	LBU0373	Hypothetical conserved protein		S	0.0122643	0.00207597	0	0	0	0	Unique (MRS 37 °C)
F0K0U1	LBU0485	Hypothetical conserved protein		S	0.00826323	0.00593762	0	0	0	0	Unique (MRS 37 °C)
F0K1W1	LBU0741	Hypothetical conserved protein		S	0.0406667	0.00589727	0.028	0.006245	0.0436667	0.00533333	Core
F0K0U2	LBU0486	GTP pyrophosphokinase		S	0.0245049	0.0101328	0	0	0	0	Unique (MRS 37 °C)
F0K183	LBU0554	Hypothetical conserved protein	silP	S	0.0212189	0.00731474	0	0	0	0	Unique (MRS 37 °C)
F0K0B9	LBU0393	Hypothetical conserved protein		S	0	0	0.111593	0.0166615	0.105409	0.0345101	Shared (milk 37 °C and 4 °C)
F0JYI4	LBU0064	Putative cobalamin adenosyltransferase	yvqK	S	0.0666667	0.0116237	0.0373333	0.00785988	0.0623333	0.00656591	Core
F0JYJ9	LBU0079	Uncharacterized protein		S	0.106	0.0361985	0.221	0.0221435	0.163667	0.0282627	Core
F0JYM1	LBU0101	Ribosomal RNA large subunit methyltransferase H		S	0.05	0.0185023	0.0166667	0.00902466	0.0326667	0.00392994	Core
F0JYN8	LBU0118	LemA-like protein	lemA	S	0.0386667	0.0219494	0.0813333	0.0137396	0.0796667	0.0208833	Core
F0JYR4	LBU1311	Hypothetical conserved protein		S	0.103667	0.0163435	0.0313333	0.00762306	0.058	0.0294618	Core
F0JYS3	LBU1320	Hypothetical conserved protein	yhaN	S	0.0446667	0.00440959	0.021	0.00360555	0.042	0.00251661	Core
F0JYS5	LBU1322	UPF0342 protein LBU_1322		S	0.558	0.117492	1.26333	0.0669859	0.809667	0.128084	Core
F0JYV8	LBU1355	Hypothetical conserved protein		S	0.0966667	0.00825295	0.0906667	0.0183515	0.114	0.0145717	Core
F0JYW1	LBU1358	Hypothetical conserved protein		S	0.514667	0.0726965	0.317667	0.0639305	0.299	0.022745	Core
F0JYW5	LBU1362	Hypothetical conserved protein		S	0.0643333	0.00935117	0.169667	0.015899	0.100333	0.0160451	Core
F0JYX0	LBU1367	UPF0297 protein LBU_1367		S	0.644333	0.0955342	1.178	0.0803513	0.701667	0.102853	Core
F0JYX8	LBU0133	Extracellular protein		S	0.0183333	0.000666667	0.0163333	0.00466667	0.009	0.00450925	Core
F0JZ06	LBU0161	Hypothetical conserved protein		S	0.816	0.02498	1.188	0.0621316	1.11267	0.0294637	Core
F0JZ07	LBU0162	Hypothetical conserved protein		S	0.170667	0.00693622	0.082	0.00635085	0.131667	0.0121974	Core
F0JZ19	LBU0174	Hypothetical conserved protein		S	0.268667	0.0463693	0.223667	0.017477	0.215333	0.0308995	Core
F0JZ20	LBU0175	Hypothetical conserved protein		S	0.078	0.0185831	0.0503333	0.00617342	0.042	0.00556776	Core
F0JZ50	LBU0205	Hypothetical conserved protein		S	2.758	0.421177	2.723	0.147466	3.02333	0.139753	Core
F0JZ72	LBU1389	Hypothetical conserved protein		S	0.0516667	0.00120185	0.0446667	0.0101708	0.046	0.00450925	Core
F0JZ74	LBU1391	Hypothetical conserved protein		S	0.0416667	0.0208833	0.107667	0.0132958	0.0713333	0.0111405	Core
F0JZ78	LBU1395	Nucleoid-associated protein LBU_1395		S	0.784667	0.0253136	0.389667	0.060834	0.477333	0.031887	Core
F0JZ83	LBU1400	Hypothetical conserved protein		S	0.0236667	0.00233333	0.0243333	0.00296273	0.0143333	0.00328295	Core
F0JZB5	LBU1432	Mini-ribonuclease 3		S	0.0153333	0.00466667	0.0226667	0.0120324	0.0373333	0.00366667	Core
F0JZK7	LBU0282	Hypothetical conserved protein		S	0.0393333	0.0114649	0.053	0.0117898	0.0233333	0.00375648	Core
F0JZM5	LBU1463	Uncharacterized protein		S	0.00933333	0.00145297	0.008	0.00305505	0.00766667	0.00120185	Core
F0K052	LBU1562	Hypothetical conserved protein		S	0.0143333	0.00504425	0.0903333	0.0130427	0.105	0.00802081	Core
F0K0G0	LBU0434	Hypothetical conserved protein		S	0.029	0.00568624	0.0113333	0.00835331	0.0903333	0.00821246	Core
F0K0G4	LBU0438	Hypothetical conserved protein		S	0.156	0.0110151	0.0666667	0.019342	0.0953333	0.0200194	Core
F0K0K9	LBU1640	Hypothetical conserved protein		S	0.140333	0.0506041	0.0416667	0.00788106	0.0466667	0.013691	Core
F0K0N5	LBU1666	Hypothetical conserved protein		S	0.0603333	0.00584047	0.044	0.00472582	0.0193333	0.0102686	Core
F0K0S6	LBU0470	Hypothetical conserved protein		S	0.0183333	0.000666667	0.0336667	0.0117945	0.031	0.00907377	Core
F0K0V1	LBU0495	Hypothetical conserved protein		S	0.212	0.00378594	0.226333	0.0354699	0.213333	0.0211371	Core
F0K0W8	LBU0512	MP1		S	0.0966667	0.00384419	0.086	0.0181475	0.0826667	0.00783865	Core
F0K0Z3	LBU1695	Hypothetical conserved protein		S	0.107	0.0377536	0.255	0.00896289	0.0973333	0.0187735	Core
F0K0Z4	LBU1696	Secreted protein		S	0.008	0.0046188	0.0166667	0.00712585	0.0196667	0.00881917	Core
F0K145	LBU1747	Hypothetical conserved protein		S	0.085	0.00750555	0.491333	0.0367892	0.192333	0.0288348	Core
F0K153	LBU0524	Putative gluconeogenesis factor	yjiF	S	0.053	0.00458258	0.0146667	0.002848	0.0463333	0.0110202	Core
F0K178	LBU0549	Hypothetical conserved protein		S	0.0593333	0.00841295	0.0226667	0.00902466	0.0143333	0.00578312	Core
F0K1A2	LBU0573	Probable transcriptional regulatory protein LBU_0573		S	0.533	0.0760088	0.306	0.0353836	0.366	0.0117189	Core
F0K1H9	LBU0609	Hypothetical conserved protein		S	0.473667	0.0286609	0.655333	0.0770548	0.644	0.0255408	Core
F0K1K8	LBU0638	Cell division protein SepF		S	0.011	0.00568624	0.0746667	0.0174197	0.078	0.0191398	Core
F0K1L7	LBU0647	Hypothetical conserved protein		S	0.716	0.0605337	0.349667	0.0253925	0.294	0.0100167	Core
F0K1M0	LBU0650	Hypothetical conserved protein		S	0.0863333	0.0279662	0.0963333	0.0140989	0.055	0.0180093	Core
F0K1M4	LBU0654	UPF0356 protein LBU_0654		S	0.701667	0.0632043	0.772667	0.0439785	0.673	0.0287286	Core
F0K1S9	LBU0709	UPF0340 protein LBU_0709		S	0.121667	0.0121152	0.129667	0.00352767	0.123667	0.00635959	Core
F0K1U0	LBU0720	Hypothetical conserved protein		S	0.174333	0.0231325	0.0513333	0.00821246	0.039	0.00493288	Core
F0K1V7	LBU0737	Hypothetical conserved protein		S	0.027	0.001	0.00566667	0.00185592	0.0133333	0.00120185	Core
F0K1V8	LBU0738	Hypothetical conserved protein		S	0.150667	0.0179103	0.109667	0.0251816	0.111	0.0248261	Core
F0K1Z3	LBU0773	Hypothetical conserved protein		S	0.044	0.005	0.016	0.0085049	0.025	0.00208167	Core
F0K254	LBU0834	Uncharacterized protein		S	0.01	0	0.031	0.0057735	0.0583333	0.0128106	Core
F0K295	LBU0875	UPF0210 protein LBU_0875		S	0.140333	0.0133832	0.832667	0.0565253	0.720333	0.0725266	Core
F0K2C3	LBU0903	Hypothetical conserved protein		S	0.110667	0.00384419	0.0586667	0.0102686	0.0763333	0.0101708	Core
F0K2Q4	LBU1034	Hypothetical conserved protein		S	0.122	0.0200749	0.087	0.010504	0.137667	0.0221685	Core
F0K2W3	LBU1093	Putative family protein		S	0.0553333	0.00233333	0.0716667	0.0072188	0.115333	0.0139563	Core
F0K2W6	LBU1096	Putative membrane protein		S	0.0103333	0.00433333	0.0243333	0.00296273	0.0206667	0.0034801	Core
F0K2X5	LBU1105	Hypothetical conserved protein		S	0.0386667	0.00133333	0.0333333	0.000881917	0.0706667	0.00821246	Core
F0K333	LBU1163	Hypothetical conserved protein		S	0.668333	0.0473861	0.561333	0.037024	0.692	0.0606822	Core
F0K334	LBU1164	Hypothetical conserved protein		S	0.0533333	0.0130171	0.0573333	0.00705534	0.029	0.00781025	Core
F0K367	LBU1197	Alkaline shock protein		S	0.447667	0.0441902	0.171	0.0445009	0.294	0.01253	Core
F0K3C8	LBU0046	Hypothetical conserved protein		S	0.0853333	0.0101379	0.0853333	0.0104934	0.076	0.00960902	Core
F0K3D9	LBU1223	Putative alkaline shock protein		S	0.370667	0.025208	0.258	0.0227156	0.373667	0.0232546	Core
F0K3J8	LBU1282	Ribosomal silencing factor RsfS		S	0.434	0.0344287	0.522667	0.0214813	0.432	0.0368556	Core
F0K0X5	LBU0519	Hypothetical conserved protein		S	0	0	0.0313153	0.00787863	0	0	Unique (milk 37 °C)
F0JYX2	LBU0127	Hypothetical conserved protein		S	0	0	0.0080379	0.00461328	0	0	Unique (milk 37 °C)
F0K154	LBU0525	Putative sporulation transcription regulator WhiA		S	0	0	0	0	0.0032327	0.00186062	Unique (milk 4 °C)
F0JZT1	LBU1519	Hypothetical conserved protein		S	0.0133557	0.00548612	0	0	0	0	Unique (MRS 37 °C)
F0K1X2	LBU0752	Cys-tRNA(Pro)/Cys-tRNA(Cys) deacylase	ydbF	S	0.00545657	0.00322891	0	0	0	0	Unique (MRS 37 °C)
F0K093	LBU0367	Hypothetical conserved protein		S	0.0215618	0.00714788	0	0	0	0	Unique (MRS 37 °C)
F0K0T4	LBU0478	Uncharacterized protein		S	0.079669	0.0259089	0	0	0	0	Unique (MRS 37 °C)
F0K1N8	LBU0668	Hypothetical conserved protein		S	0.050866	0.020061	0	0	0	0	Unique (MRS 37 °C)
F0K2M2	LBU1002	Hypothetical conserved protein		S	0.0131697	0.00148479	0	0	0	0	Unique (MRS 37 °C)
F0K339	LBU1169	Uncharacterized protein		S	0.0237007	0.00667359	0	0	0	0	Unique (MRS 37 °C)
F0K3G4	LBU1248	Hypothetical conserved protein		S	0.00797337	0.00235523	0	0	0	0	Unique (MRS 37 °C)
F0K047	LBU1557	Uncharacterized protein		S	0.00491447	0.00316071	0.0065214	0.00347359	0	0	Shared (milk 37 °C and MRS 37 °C)
F0K177	LBU0548	Hypothetical conserved protein		S	0.0152556	0.0052801	0.00594297	0.00116601	0	0	Shared (milk 37 °C and MRS 37 °C)
F0K1M8	LBU0658	Hypothetical conserved protein	ylbG	S	0.030971	0.00929836	0.00585027	0.00292548	0	0	Shared (milk 37 °C and MRS 37 °C)
F0JYL8	LBU0098	Hypothetical conserved protein	yycI	S	0	0	0.00751447	0.00437503	0.0039183	0.00219236	Shared (milk 37 °C and 4 °C)
F0JZM3	LBU1461	Hypothetical conserved protein		S	0	0	0.25481	0.00084309	0.21479	0.0261375	Shared (milk 37 °C and 4 °C)
F0K0Z2	LBU1694	Hypothetical conserved protein		S	0	0	0.0137112	0.00537841	0.0075231	0.00558027	Shared (milk 37 °C and 4 °C)
F0K1X9	LBU0759	Hypothetical conserved protein		S	0	0	0.024172	0.000389254	0.0182143	0.0015966	Shared (milk 37 °C and 4 °C)
F0K385	LBU0003	Hypothetical conserved protein		S	0	0	0.0522877	0.0178149	0.0109057	0.00608391	Shared (milk 37 °C and 4 °C)
F0JZ29	LBU0184	Hypothetical conserved protein		S	0	0	0.0092903	0.00344684	0.0177207	0.00724846	Shared (milk 37 °C and 4 °C)
F0JYL7	LBU0097	Hypothetical conserved protein	yycH	S	0.00183837	0.00103195	0	0	0.00323913	0.00232974	Shared (MRS 37 °C and milk 4 °C)
F0K074	LBU1584	Probable membrane protein		S	0.0056176	0.00289977	0	0	0.0079329	0.001148	Shared (MRS 37 °C and milk 4 °C)
F0K0W9	LBU0513	HPr kinase/phosphorylase	hprK	T	0.0556667	0.0121427	0.0926667	0.0112596	0.075	0.0118462	Core
F0JYL6	LBU0096	Putative histidine kinase	vicK	T	0.011	0.00321455	0.00133333	0.000666667	0.00866667	0.00176383	Core
F0K1B3	LBU0584	Histidine kinase	srrB	T	0.00866667	0.00218581	0.007	0.00152753	0.0146667	0.00145297	Core
F0K3J4	LBU1278	Two-component sensor histidine kinase	lisK	T	0.0463333	0.0139084	0.0176667	0.000666667	0.0213333	0.00554777	Core
F0K376	LBU1206	Protein serine-threonine phosphatase	pppL	T	0.0396667	0.00260342	0.0173333	0.00133333	0.0223333	0.00328295	Core
F0K294	LBU0874	UPF0237 protein LBU_0874	serB	T	0	0	0.0821513	0.00317955	0.0222803	0.0124296	Shared (milk 37 °C and 4 °C)
F0K113	LBU1715	Protein-tyrosine phosphatase	ptpC	T	0.02	0.00152753	0.0346667	0.00433333	0.0396667	0.00554777	Core
F0JYJ1	LBU0071	S-ribosylhomocysteine lyase	luxS1	T	0.994667	0.0547246	0.904667	0.107122	0.883	0.0609617	Core
F0JYL5	LBU0095	Putative response regulator	vicR	T	0.303333	0.014678	0.112333	0.0169148	0.095	0.0144222	Core
F0JZ00	LBU0155	Putative nucleotide-binding protein	uspA1	T	0.273333	0.00484195	0.209667	0.00617342	0.250667	0.0102686	Core
F0K0N2	LBU1663	Two-component response regulator	vanR	T	0.0406667	0.0151033	0.0856667	0.0235537	0.00933333	0.00548736	Core
F0K1B2	LBU0583	Response regulator	rrp	T	0.252667	0.0318451	0.156	0.0142244	0.139333	0.0165563	Core
F0K1I1	LBU0611	Universal stress protein	uspA2	T	0.440667	0.0154524	0.239	0.0120968	0.282333	0.00463081	Core
F0K1M6	LBU0656	GTP-binding protein-BipA-EF-TU family	typA	T	0.396333	0.0331679	0.265333	0.0261683	0.256333	0.0232546	Core
F0K2U2	LBU1072	Phosphate starvation inducible protein family	phoH	T	0.029	0.0105987	0.0293333	0.00328295	0.0383333	0.0075351	Core
F0K303	LBU1133	S-ribosylhomocysteine lyase	luxS2	T	0.0126667	0.00375648	0.036	0.00763763	0.026	0.0069282	Core
F0K392	LBU0010	Putative signaling protein		T	0.011	0.00251661	0.0113333	0.00233333	0.019	0.00404145	Core
F0K3J5	LBU1279	Two-component system regulator	lisR	T	0.354333	0.0333383	0.403667	0.0297452	0.41	0.0162583	Core
F0K1N1	LBU0661	Hypothetical conserved protein	ywdF	T	0.0028158	0.00167346	0	0	0	0	Unique (MRS 37 °C)
F0K1W2	LBU0742	Two-component response regulator		T	0.019087	0.00333302	0.017995	0.00902875	0	0	Shared (milk 37 °C and MRS 37 °C)
F0JZV6	LBU0309	GAF domain-containing protein		T	0.041894	0.006414	0	0	0.0065702	0.00380508	Shared (MRS 37 °C and milk 4 °C)
F0K2Q3	LBU1033	Signal peptidase I	lepB	U	0	0	0.068777	0.010473	0.0361663	0.00937486	Shared (milk 37 °C and 4 °C)
F0JZ56	LBU1373	Protein translocase	yajC	U	0.408333	0.0343527	0.0606667	0.0190117	0.0933333	0.0211686	Core
F0K0W6	LBU0510	Protein translocase subunit SecA	secA	U	0.206	0.00984886	0.182	0.0225906	0.217667	0.0141696	Core
F0K1G8	LBU1791	Membrane protein insertase YidC	yidC2	U	0.0413333	0.00523874	0.047	0.0120968	0.0546667	0.00819214	Core
F0K350	LBU1180	Signal recognition particle protein	ffh	U	0.121	0.0085049	0.0186667	0.00611919	0.0543333	0.00766667	Core
F0K354	LBU1184	Signal recognition particle receptor FtsY	ftsY	U	0.0663333	0.00371184	0.009	0	0.0126667	0.00392994	Core
F0K3J3	LBU1277	Membrane protein oxaA 2	yidC1	U	0.0903333	0.0103976	0.0933333	0.00808977	0.102	0.0064291	Core
F0JZY7	LBU0340	Protein translocase subunit SecY	secY	U	0	0	0.0023189	0.0013501	0	0	Unique (milk 37 °C)
F0K2B5	LBU0895	HsdR-type I restriction subunit	hsdR1	V	0.004	0.00264575	0.00933333	0.000333333	0.00733333	0.000881917	Core
F0JZ87	LBU1404	Penicillin-binding protein		V	0.00859527	0.00300329	0	0	0	0	Unique (MRS 37 °C)
F0JZ88	LBU1405	Penicillin-binding protein	fmt	V	0.0121279	0.00196185	0	0	0	0	Unique (MRS 37 °C)
F0K042	LBU1552	ABC transporter		V	0.0156667	0.00202759	0.0136667	0.000666667	0.0153333	0.00120185	Core
F0K369	LBU1199	ABC transporter		V	0	0	0.00189507	0.00108504	0.0031896	0.00229409	Shared (milk 37 °C and 4 °C)
F0JYR2	LBU1309	ABC transporter ATP-binding protein	ecsA	V	0.00266667	0.00133333	0.0256667	0.00120185	0.0156667	0.00433333	Core
F0JZC3	LBU1440	ABC transporter ATP binding protein		V	0.385	0.0164621	0.360667	0.0365893	0.425667	0.0718478	Core
F0JZM6	LBU1464	ABC transporter		V	0.015	0.00416333	0.01	0	0.0113333	0.000881917	Core
F0K144	LBU1746	ABC transporter, ATP-binding and permease protein	yhcA	V	0.0386667	0.00218581	0.0243333	0.00788106	0.0366667	0.0141696	Core
F0K213	LBU0793	ABC transporter		V	0.0546667	0.00166667	0.135333	0.0069602	0.136667	0.0129915	Core
F0K396	LBU0014	ABC transporter		V	0.0356667	0.00466667	0.011	0.0011547	0.0156667	0.00133333	Core
F0K0X9	LBU1681	ABC transporter, ATP-binding protein	bcrA	V	0.0513547	0.0063679	0	0	0	0	Unique (MRS 37 °C)
F0K2E4	LBU0924	ABC transporter ATP-binding protein		V	0.0266034	0.0247876	0	0	0	0	Unique (MRS 37 °C)
F0JYP0	LBU0120	Hypothetical conserved protein			0.00836277	0.00444773	0	0	0	0	Unique (MRS 37 °C)
F0JZI8	LBU0263	Uncharacterized protein			0	0	0.0153977	0.00820146	0	0	Unique (milk 37 °C)
F0K2I8	LBU0968	Hypothetical conserved protein			0	0	0	0	0.00608	0.00362591	Unique (milk 4 °C)
F0JZQ6	LBU1494	Aggregation promoting protein	apf		0.0123948	0.0107674	0	0	0	0	Unique (MRS 37 °C)
F0K027	LBU1537	Hypothetical conserved protein			0.00432047	0.00305163	0	0	0	0	Unique (MRS 37 °C)
F0K063	LBU1573	ATP/GTP-binding protein			0.0101759	0.00823446	0	0	0	0	Unique (MRS 37 °C)
F0K342	LBU1172	Hypothetical conserved protein			0.00259157	0.00108224	0	0	0	0	Unique (MRS 37 °C)
F0JZ76	LBU1393	Hypothetical conserved protein			0.0124907	0.00742328	0.0300087	0.0172958	0	0	Shared (milk 37 °C and MRS 37 °C)
F0JZB2	LBU1429	Hypothetical conserved protein			0.338943	0.0476875	0.0139593	0.00799254	0	0	Shared (milk 37 °C and MRS 37 °C)
F0K0P7	LBU1678	Transcriptional regulator			0.0302873	0.00465235	0.0072721	0.00478247	0	0	Shared (milk 37 °C and MRS 37 °C)
F0JYY3	LBU0138	Hypothetical conserved protein			0	0	0.0036081	0.0021007	0.0135363	0.00293701	Shared (milk 37 °C and 4 °C)
F0K0L2	LBU1643	Hypothetical conserved protein			0.0376823	0.0116235	0	0	0.0235147	0.0136184	Shared (MRS 37 °C and milk 4 °C)
F0K341	LBU1171	Hypothetical conserved protein			0.010365	0.00536089	0	0	0.00380543	0.00201852	Shared (MRS 37 °C and milk 4 °C)
a Protein quantities were shown in NASF values.
bCore proteins identified from all three conditions
cShared proteins between milk 37 °C and MRS 37 °C incubation
dUniquely identified during milk 37 °C incubation
eUniquely identified during MRS 37 °C incubation
fUniquely identified during milk 4 °C incubation
gShared proteins between MRS 37 °C and milk 4 °C incubation
hShared proteins between milk 37 °C and 4 °C incubation
