# Supplementary material for: Proteomes of Lactobacillus delbrueckii subsp. bulgaricus LBB.B5 Incubated in Milk at Optimal and Low Temperatures
Source: mSystems. 2017 Sep 19;2(5):e00027-17. doi: 10.1128/mSystems.00027-17 (PMC5605880; doi:10.1128/mSystems.00027-17)
Supplement: TABLE S2 [file sys005172137st2.xlsx]

## Sheet: tableS2
Table S2: Identified proteins involved in glycolysis.
UniProt ID	Refseq locustag	Protein name	Gene name	COG	MRS incubation at 37 °C		Milk incubation at 37 °C		Milk incubation at 4 °C
					Mean	STE	Mean	STE	Mean	STE
F0JYK3	LBU0083	Transcriptional regulators of NagC/XylR family	glcK	K	0.089a	0.0175721	0.019	0.0034641	0.0286667	0.000333333
F0K1B6	LBU0587	Glucose-6-phosphate isomerase	pgi	G	0.350333	0.0464052	0.363	0.0271539	0.164	0.0204287
F0K1T6	LBU0716	6-phosphofructokinase	pfk1	G	0.695	0.008544	0.673	0.054111	0.992	0.0453689
F0JYS8	LBU1325	Fructose-bisphosphate aldolase	fba	G	6.21367	0.114563	6.664	0.240225	6.359	0.131203
F0K163	LBU0534	Triosephosphate isomerase	tpiA	G	3.036	0.0405257	4.11533	0.0949813	3.85	0.19955
F0K161	LBU0532	Glyceraldehyde-3-phosphate dehydrogenase	gap	G	10.9437	0.264708	18.6047	1.35103	18.9887	1.5337
F0K162	LBU0533	Phosphoglycerate kinase	pgk	G	2.86367	0.0606804	4.82833	0.0722619	4.522	0.122049
F0K1L9	LBU0649	Phosphoglycerate mutase	gpmB	G	0.138667	0.00384419	0.0543333	0.0096148	0.126	0.0363639
F0K2X6	LBU1106	Enolase	eno	G	6.326	0.28447	12.317	0.691	11.9803	0.209177
F0K1T7	LBU0717	Pyruvate kinase	pyk	G	3.76367	0.0888544	4.305	0.0205508	4.39367	0.151267
F0JYI6	LBU0066	D-lactate dehydrogenase	ldhA1	C	8.09467	0.481752	12.2407	0.997628	13.9043	0.133694
a Protein quantities shown in NASF value
