# Supplementary material for: Proteomes of Lactobacillus delbrueckii subsp. bulgaricus LBB.B5 Incubated in Milk at Optimal and Low Temperatures
Source: mSystems. 2017 Sep 19;2(5):e00027-17. doi: 10.1128/mSystems.00027-17 (PMC5605880; doi:10.1128/mSystems.00027-17)
Supplement: TABLE S3 [file sys005172137st3.xlsx]

## Sheet: tableS3
Table S3. L. bulgaricus LBB.B5 proteins found in significantly different quantities in milk at 37 °C incubation compared to MRS.
UniProt ID	Refseq locustag	Protein name	Gene name	COG	MRS incubation at 37 °C		Milk incubation at 37 °C		Average fold change (Milk 37 °C/MRS 37 °C)	FDR adjusted P valueb
					Mean	STE	Mean	STE
F0K2M8	LBU1008	NADP-dependent glyceraldehyde-3-phosphate dehydrogenase	gapN	C	0	0	0.079994	0.0117296	Unique in milk	0.00958788
F0K0D8	LBU0412	Phosphoenolpyruvate carboxylase		C	0.196697	0.0161101	0.953797	0.0216626	4.84907	0.0181831
F0K1Q5	LBU0685	Fumarate reductase flavoprotein	sdhA	C	0.14573	0.00285561	0.27296	0.0094746	1.87305	0.0162568
F0K1H4	LBU0604	ATP synthase subunit beta	atpD	C	0.80923	0.0357412	0.50533	0.0267922	0.624458	0.045146
F0K1H0	LBU0600	ATP synthase subunit b	atpF	C	0.471353	0.0204591	0.175937	0.00741139	0.373259	0.0137566
F0K061	LBU1571	Glycerophphoryl diester phosphodiesterase	glpQ	C	0.0286027	0.00483085	0	0	Unique in MRS	0.0129966
F0K2U4	LBU1074	Putative pyruvate, phosphate dikinase regulatory protein		C	0.0587883	0.00511377	0	0	Unique in MRS	0.00727457
F0JZG6	LBU0241	Polar amino acid transport system ATP-binding protein	glnQ	E	0	0	0.15355	0.023671	Unique in milk	0.00844111
F0JZG7	LBU0242	Amino acid ABC transporter, permease protein		E	0	0	0.0215227	0.00356769	Unique in milk	0.0129966
F0K089	LBU0363	Aromatic amino acid aminotransferase	araT	E	0	0	0.0172571	0.00673536	Unique in milk	0.0320932
F0K2Y1	LBU1111	Glutamine ABC transporter permease protein	glnP	E	0	0	0.00741997	0.00136422	Unique in milk	0.0179977
F0K358	LBU1188	Oligopeptide binding protein OppA1	oppA	E	0	0	0.0564387	0.0164118	Unique in milk	0.019747
F0K329	LBU1159	Homoserine dehydrogenase	hom	E	0.0652983	0.0110819	0.232513	0.0169569	3.56079	0.0341552
F0K2U9	LBU1079	Aspartate aminotransferase	aspC	E	0.477727	0.0484417	1.37943	0.0552348	2.88749	0.0232137
F0K3G9	LBU1253	Cysteine synthase	cysK	E	0.22167	0.00457774	0.442687	0.00569343	1.99705	0.00622834
F0K302	LBU1132	Methionine synthase	metE	E	0.097014	0.0108768	0.186107	0.0111814	1.91835	0.0392154
F0K0F5	LBU0429	Glutamine ABC transporter permease	glnM	E	0.054888	0.00586877	0.0981593	0.012952	1.78836	0.044742
F0K1P6	LBU0676	Oligopeptide ABC transporter substrate binding protein	oppA	E	0.56264	0.0106444	0.946247	0.0660497	1.6818	0.0468474
F0JYW0	LBU1357	Xaa-pro dipeptidase	pepQ	E	0.431443	0.0224217	0.371047	0.0142594	0.860013	0.0400977
F0JZE9	LBU0224	Aminopeptidase	pepC	E	0.246963	0.0102502	0.162047	0.00569423	0.656157	0.0487722
F0JZN5	LBU1473	Aminopeptidase C	pepC	E	1.96573	0.0925063	1.18693	0.0816764	0.603812	0.0382509
F0K1F8	LBU1781	Glutamine ABC transporter, substrate binding and permease protein	glnP	E	0.0617483	0.0045455	0.026036	0.00395415	0.421647	0.0488879
F0K0E8	LBU0422	Aminopeptidase I zinc metalloprotease	pepA	E	0.32331	0.0153934	0.115942	0.00811729	0.35861	0.0487722
F0JZ45	LBU0200	Glutamine ABC transporter substrate-binding protein	glnH	E	0.605247	0.0384822	0.203487	0.0230608	0.336205	0.0410878
F0JZE4	LBU0219	Permease protein	oppB	E	0.130877	0.00989129	0.0423753	0.00209885	0.323781	0.0206383
F0JZC5	LBU1442	Oligopeptide binding protein	oppA	E	0.19729	0.0411865	0.0620523	0.0101409	0.314523	0.0181831
F0JZ44	LBU0199	Glutamine ABC transporter ATP-binding protein	glnQ	E	1.42103	0.0791835	0.39564	0.0207616	0.278417	0.0310946
F0JZH6	LBU0251	L-asparaginase	ansB	E	0.012301	0.00175616	0	0	Unique in MRS	0.013526
F0K176	LBU0547	Spermidine and putrescine periplasmatic ABC transporter	potD	E	0.047574	0.00101613	0	0	Unique in MRS	0.00322581
F0K024	LBU1534	Putative GMP synthase		F	0	0	0.0238013	0.0053186	Unique in milk	0.0200007
F0K1R8	LBU0698	Inosine-uridine preferring nucleoside hydrolase family protein	iunH	F	0	0	0.20571	0.0199067	Unique in milk	0.00628667
F0K3F0	LBU1234	Phosphoribosyl glycinamide formyltransferase	purN	F	0	0	0.14304	0.0174503	Unique in milk	0.00801956
F0K3F1	LBU1235	Phosphoribosylformylglycinamidine cyclo-ligase	purM	F	0	0	0.242187	0.0390581	Unique in milk	0.00844111
F0K3F2	LBU1236	Amidophosphoribosyltransferase	purF	F	0	0	0.311183	0.0163068	Unique in milk	0.00333503
F0K3F4	LBU1238	Phosphoribosylformylglycinamidine synthase 1	purQ	F	0	0	1.1849	0.0641235	Unique in milk	0.00333503
F0K3F5	LBU1239	Putative phosphoribosylformylglycinamidine synthase	purS	F	0	0	1.0107	0.0561672	Unique in milk	0.00333503
F0K3F9	LBU1243	N5-carboxyaminoimidazole ribonucleotide mutase	purE	F	0	0	1.50593	0.105573	Unique in milk	0.00387784
F0K3E9	LBU1233	Bifunctional purine biosynthesis protein PurH	purH	F	0.00627003	0.000449444	1.4965	0.139956	238.675	0.00454108
F0JZF2	LBU0227	Adenylosuccinate synthetase	purA	F	0.009153	0.00275766	0.647447	0.0317968	70.736	0.0382509
F0K3E8	LBU1232	Phosphoribosylamine--glycine ligase	purD	F	0.0076402	0.000547671	0.423823	0.0258126	55.4728	0.00333503
F0K3F8	LBU1242	Phosphoribosylaminoimidazole carboxylase	purK	F	0.0627003	0.00331706	1.56583	0.0308206	24.9733	0.00844111
F0K3F7	LBU1241	Adenylosuccinate lyase	purB	F	0.16264	0.001465	3.2781	0.197658	20.1556	0.00844111
F0K289	LBU0869	Formate--tetrahydrofolate ligase	fhs	F	0.20094	0.0480867	3.94743	0.348367	19.6448	0.0333303
F0K0Q5	LBU0449	Hypoxanthine-guanine phosphoribosyltransferase	hpt	F	0.29322	0.0114802	1.26343	0.0772745	4.30882	0.0290403
F0JZK5	LBU0280	Ribose-phosphate pyrophosphokinase	prsA	F	0.24751	0.0201412	0.871873	0.0245043	3.52258	0.0246719
F0JZF9	LBU0234	GMP synthase [glutamine-hydrolyzing]	guaA	F	0.378767	0.0189619	1.09495	0.109475	2.89084	0.0401987
F0K2Y9	LBU1119	Adenine phosphoribosyltransferase	apt	F	0.781883	0.0265329	1.68303	0.0461081	2.15254	0.00622834
F0K1U8	LBU0728	Cytidylate kinase	cmk	F	0.319007	0.0207267	0.0325523	0.00655846	0.102043	0.0503351
F0K1F7	LBU1780	Deoxyguanosine kinase	dck	F	0.0611233	0.00729947	0	0	Unique in MRS	0.00844111
F0K343	LBU1173	5'-nucleotidase		F	0.00211677	0.000568758	0	0	Unique in MRS	0.0365641
F0K011	LBU1521	Mannose-specific PTS system component IIC	manM	G	0	0	0.0722923	0.022115	Unique in milk	0.0187688
F0K2P6	LBU1026	Beta-galactosidase	lacZ	G	0.410087	0.0239402	0.9752	0.0225758	2.37803	0.0384262
F0K2X6	LBU1106	Enolase	eno	G	6.32613	0.284502	12.317	0.691	1.947	0.0441165
F0K162	LBU0533	Phosphoglycerate kinase	pgk	G	2.86337	0.0606583	4.82843	0.0723978	1.68628	0.00844111
F0K0Q0	LBU0444	Xylulose-5-phosphate-fructose phosphoketolase	xfp	G	1.5273	0.0929081	2.36007	0.0274344	1.54525	0.0488879
F0K163	LBU0534	Triosephosphate isomerase	tpiA	G	3.036	0.0402954	4.11557	0.0949332	1.35559	0.0360673
F0K0M7	LBU1658	Tagatose-6-phosphate kinase	fruB	G	0.300833	0.017265	0.166177	0.0074145	0.552388	0.0179977
F0K0M6	LBU1657	PTS system, fructose-specific enzyme II	fruA	G	0.116791	0.00992484	0.020284	0.00229195	0.173678	0.00844111
F0JZ55	LBU1372	Glucose-6-phosphate 1-dehydrogenase	zwf	G	0.35	0.00641907	0.0551213	0.00770164	0.15749	0.0290403
F0K2B0	LBU0890	Glycerate kinase	glxK	G	0.0308873	0.0115201	0	0	Unique in MRS	0.0338313
F0K2T0	LBU1060	6-phospho-beta-glucidase	psi-bglB1	G	0.018308	0.00752026	0	0	Unique in MRS	0.0333303
F0K3A5	LBU0023	Pyridoxal kinase	pdxK	H	0.0453113	0.00457406	0.10795	0.00130864	2.38241	0.0487722
F0JYV1	LBU1348	S-adenosylmethionine synthase	metK	H	0.0979367	0.00417373	0.171123	0.00481803	1.74729	0.0196342
F0K3D7	LBU1221	Bifunctional protein FolD	folD	H	0.193727	0.00222342	0.0607807	0.00686899	0.313744	0.0410878
F0K049	LBU1559	Pantothenate kinase	coaA	H	0.0126591	0.00305238	0	0	Unique in MRS	0.025706
F0K0P3	LBU1674	Thiamine biosynthesis lipoprotein	apbE	H	0.0140115	0.00322076	0	0	Unique in MRS	0.019747
F0K1J1	LBU0621	Folylpolyglutamate synthase	folC	H	0.0662167	0.00947347	0	0	Unique in MRS	0.00844111
F0K3D4	LBU1218	Geranylgeranyl diphosphate synthase	ispA	H	0.0760437	0.0084562	0	0	Unique in MRS	0.00801956
F0K246	LBU0826	NUDIX hydrolase	Nudix	I	0	0	0.0399267	0.00152082	Unique in milk	0.00333503
F0K021	LBU1531	Putative esterase	lipA	I	0.144477	0.0178115	0.372187	0.00863255	2.5761	0.0432676
F0K0B5	LBU0389	Transcriptional regulator	yecE	I	0.175733	0.00991232	0.0431717	0.00133515	0.245666	0.0263176
F0JZT6	LBU0289	Holo-[acyl-carrier-protein] synthase	acpS	I	0.041943	0.00948683	0	0	Unique in MRS	0.0159519
F0K1W9	LBU0749	Hydroxymethylglutaryl-CoA reductase	hmdH	I	0.00557443	0.000634694	0	0	Unique in MRS	0.0114278
F0K319	LBU1149	Phosphatidate cytidylyltransferase	cdsA	I	0.015902	0.00153	0	0	Unique in MRS	0.00844111
F0K320	LBU1150	Isoprenyl transferase		I	0.0224205	0.00715158	0	0	Unique in MRS	0.0360712
F0K368	LBU1198	50S ribosomal protein L28		J	0	0	0.076192	0.0382952	Unique in milk	0.0441165
F0K1X3	LBU0753	Ribosomal protein L11 methyltransferase	prmA	J	0.0464533	0.00548584	0.266763	0.0119131	5.74261	0.0333303
F0JZ49	LBU0204	Tyrosine--tRNA ligase	tyrS	J	0.35347	0.00524626	0.493437	0.00861614	1.39598	0.0040625
F0JZX9	LBU0332	50S ribosomal protein L5	rplE	J	1.9164	0.101548	1.3511	0.0551574	0.70502	0.0372169
F0JZC1	LBU1438	Glutamate--tRNA ligase	gltX	J	0.41483	0.0128547	0.257893	0.00216694	0.621684	0.0206383
F0JZJ4	LBU0269	Trp-tRNA synthetase	trpS	J	0.197043	0.00282911	0.119927	0.00568347	0.608631	0.0420143
F0K317	LBU1147	Proline--tRNA ligase	proS	J	0.47554	0.018242	0.210983	0.010524	0.443671	0.0469717
F0JZX4	LBU0327	50S ribosomal protein L16	rplP	J	1.10703	0.00213724	0.472487	0.0469972	0.426804	0.0500027
F0JZA3	LBU1420	50S ribosomal protein L11	rplK	J	1.26143	0.0564866	0.53039	0.0470724	0.420466	0.0482738
F0K1C5	LBU0596	Putative translation factor SUA5 family		J	0.29176	0.00243254	0.122547	0.00486575	0.420026	0.0187688
F0K1J0	LBU0620	Valine--tRNA ligase	valS	J	0.373983	0.024657	0.147787	0.00498617	0.395169	0.038803
F0K1X6	LBU0756	Histidine--tRNA ligase	hisS	J	0.38914	0.0174723	0.15291	0.0160304	0.392943	0.0360673
F0K389	LBU0007	30S ribosomal protein S6	rpsF	J	1.85077	0.00811508	0.709533	0.0593683	0.383373	0.0382509
F0K391	LBU0009	30S ribosomal protein S18	rpsR	J	1.23977	0.103419	0.45586	0.022579	0.367698	0.049057
F0K1L1	LBU0641	Isoleucine--tRNA ligase	ileS	J	0.314417	0.00581503	0.111332	0.00975713	0.354091	0.0432676
F0K1N6	LBU0666	30S ribosomal protein S15	rpsO	J	0.774223	0.0383293	0.22012	0.0199766	0.284311	0.0384262
F0K0N6	LBU1667	Ribosome-binding ATPase YchF	ychF	J	0.244	0.00837697	0.0608617	0.0105795	0.249433	0.0410878
F0JZU3	LBU0296	Putative ribosomal protein S1		J	0.0748527	0.00659951	0.0141926	0.00282359	0.189607	0.0382509
F0K1X7	LBU0757	Aspartate--tRNA ligase	aspS	J	0.319887	0.0361918	0.032502	0.00578397	0.101605	0.0114278
F0JZU1	LBU0294	Putative ribosome-associated heat shock protein	hslR	J	0.0683933	0.0157897	0	0	Unique in MRS	0.018369
F0K2M0	LBU1000	Putative nucleolar protein	sun	J	0.0158906	0.00412282	0	0	Unique in MRS	0.0264585
F0K311	LBU1141	Ribome-binding factor A	rbfA	J	0.029393	0.00660836	0	0	Unique in MRS	0.0198578
F0K3D3	LBU1217	Hemolysin-like protein		J	0.0290103	0.00772185	0	0	Unique in MRS	0.0251483
F0JZ65	LBU1382	tRNA N6-adenine threonylcarbamoyltransferase	tsaD	J	0.042395	0.0101878	0	0	Unique in MRS	0.0181831
F0JZW1	LBU0314	DNA-directed RNA polymerase subunit beta	rpoC	K	0.49873	0.0221695	0.427697	0.0161322	0.857572	0.0401987
F0JZZ2	LBU0345	DNA-directed RNA polymerase subunit alpha	rpoA	K	0.675313	0.0146897	0.51767	0.00611446	0.766563	0.0384267
F0K0D3	LBU0407	Transcription regulatory protein	lrp	K	0.095916	0.00645315	0.0453673	0.00391388	0.47299	0.0360673
F0K315	LBU1145	Transcription termination/antitermination protein NusA	nusA	K	0.156393	0.0161096	0.0489673	0.00176912	0.313104	0.0237153
F0JZA4	LBU1421	Transcription termination/antitermination protein NusG	nusG	K	0.341077	0.0150805	0.102923	0.00612531	0.301759	0.0372169
F0JYK3	LBU0083	Transcriptional regulators of NagC/XylR family		K	0.0892207	0.0174077	0.0191197	0.00354543	0.214296	0.0221242
F0K0P0	LBU1671	Chromome partitioning protein	spo0J	K	0.0141763	0.00218391	0	0	Unique in MRS	0.0132784
F0K239	LBU0819	Response regulator receiver:Transcriptional regulatory protein, C terminal		K	0.0275397	0.00671577	0	0	Unique in MRS	0.019747
F0K0V9	LBU0503	Protein RecA	recA	L	0.17868	0.0129205	0.0251917	0.00317386	0.140988	0.0196649
F0K0B0	LBU0384	DNA ligase	ligA	L	0.0622983	0.00505441	0.0054479	0.00179445	0.0874486	0.0410857
F0JZ57	LBU1374	Holliday junction ATP-dependent DNA helicase RuvB	ruvB	L	0.0200017	0.0045199	0	0	Unique in MRS	0.0200007
F0JZ59	LBU1376	DNA mismatch repair protein MutL	mutL	L	0.00293537	0.000784774	0	0	Unique in MRS	0.0398768
F0JZ60	LBU1377	DNA mismatch repair protein MutS	mutS	L	0.015366	0.00224633	0	0	Unique in MRS	0.0129726
F0JZJ9	LBU0274	Ribonuclease M5		L	0.030488	0.00219867	0	0	Unique in MRS	0.00645068
F0JZU0	LBU0293	Transcription-repair-coupling factor	mfd	L	0.00335993	0.000559094	0	0	Unique in MRS	0.0206383
F0K1M9	LBU0659	Hypothetical conserved protein	ywdG	L	0.017854	0.00390432	0	0	Unique in MRS	0.0206407
F0K1N4	LBU0664	Putative DNA polymerase III, delta subunit	holA	L	0.0124872	0.00500486	0	0	Unique in MRS	0.0363791
F0K1R9	LBU0699	UvrABC system protein C	uvrC	L	0.0171957	0.00117985	0	0	Unique in MRS	0.00709795
F0K263	LBU0843	DNA topoisomerase 4 subunit B	parE	L	0.0223987	0.00393171	0	0	Unique in MRS	0.0134756
F0K270	LBU0850	ATP-dependent helicase/deoxyribonuclease subunit B	addB	L	0.016111	0.0034755	0	0	Unique in MRS	0.0206383
F0K2D7	LBU0917	Site-specific recombinase, phage integrase family	psi-xerD1	L	0.0104433	0.00314641	0	0	Unique in MRS	0.0338036
F0K316	LBU1146	DNA polymerase III polC-type	polC	L	0.0033053	0.000915966	0	0	Unique in MRS	0.034678
F0K394	LBU0012	Replicative DNA helicase	dnaB	L	0.015767	0.0045638	0	0	Unique in MRS	0.0264585
F0K3D2	LBU1216	DNA repair protein RecN	recN	L	0.0224313	0.00110442	0	0	Unique in MRS	0.00454108
F0K3G5	LBU1249	DNA topoisomerase	traI	L	0.0236176	0.008837	0	0	Unique in MRS	0.0341552
F0K3K8	LBU1292	Primome component		L	0.0063194	0.000167011	0	0	Unique in MRS	0.00333503
F0K0X0	LBU0514	Prolipoprotein diacylglyceryl transferase	lgt	M	0	0	0.00722847	0.00212638	Unique in milk	0.0347039
F0K1E4	LBU1767	Putative lipoprotein A-antigen		M	0	0	0.0191073	0.00313885	Unique in milk	0.0134756
F0K1J9	LBU0629	Ribosomal RNA small subunit methyltransferase H	mraW	M	0.0708913	0.00117812	0.0952547	0.000708189	1.34367	0.0206383
F0JZT7	LBU0290	Alanine racemase	alr	M	0.2411	0.0127508	0.184897	0.012812	0.766888	0.0434394
F0JYQ7	LBU1304	UDP-N-acetylmuramate--L-alanine ligase	murC	M	0.24319	0.00554386	0.137053	0.00362496	0.563565	0.00978342
F0K0E6	LBU0420	Glutamate racemase	murI	M	0.363723	0.0374607	0.1245	0.0187311	0.342293	0.0237493
F0JZN1	LBU1469	Putative glycosyl transferase	rfaJ	M	0.118945	0.0181608	0.012679	0.00188312	0.106595	0.0234094
F0K1K3	LBU0633	UDP-N-acetylmuramoylalanine--D-glutamate ligase	murD	M	0.125677	0.0124003	0.00579	0.000758626	0.0460706	0.0206383
F0K296	LBU0876	Fibronectin-binding protein		M	0.0874433	0.00694729	0	0	Unique in MRS	0.00622834
F0K0M9	LBU1660	Aspartate racemase	racD	M	0.0206157	0.00288436	0	0	Unique in MRS	0.0111294
F0K318	LBU1148	Enhanced expression of pheromone protein		M	0.0124817	0.000953286	0	0	Unique in MRS	0.00801956
F0JYT6	LBU1333	Putative cell surface protein		M	0.0353587	0.00361573	0	0	Unique in MRS	0.00801956
F0K031	LBU1541	Putative beta-lactamase		M	0.00846037	0.00282219	0	0	Unique in MRS	0.0410878
F0K0T8	LBU0482	Negative regulator genetic competence	mecA	O	0	0	0.02789	0.00981046	Unique in milk	0.0251483
F0K197	LBU0568	Peptide methionine sulfoxide reductase MsrA	msrA	O	0	0	0.030243	0.0102917	Unique in milk	0.0243419
F0K211	LBU0791	SsrA-binding protein	smpB	O	0	0	0.0217123	0.00576602	Unique in milk	0.0206383
F0JYW6	LBU1363	Thioredoxin	trx	O	5.10443	0.395173	10.0795	0.67291	1.97466	0.00978342
F0JYM0	LBU0100	Putative heat shock related serine protease	htrA	O	0.354087	0.027646	0.18767	0.0110306	0.530011	0.025706
F0K1P0	LBU0670	Trigger factor	tig	O	1.2047	0.0212883	0.585037	0.0199018	0.485629	0.0246719
F0JZF0	LBU0225	Putative small heat shock protein	hsp3	O	1.05031	0.155735	0.4161	0.0709639	0.396167	0.0172721
F0K0T3	LBU0477	ATP-dependent Clp protease, ATP-binding subunit	clpE	O	0.526017	0.044839	0.1775	0.0199785	0.337442	0.0382509
F0K2Z4	LBU1124	Chaperone protein DnaK	dnaK	O	0.428243	0.0339497	0.13619	0.0127411	0.31802	0.0136453
F0K2Z5	LBU1125	Protein GrpE	grpE	O	0.50135	0.075872	0.1378	0.00597555	0.274858	0.0447438
F0K1P1	LBU0671	ATP-dependent Clp protease ATP-binding subunit ClpX	clpX	O	0.174123	0.0168809	0.042207	0.0061682	0.242397	0.0347039
F0JZV7	LBU0310	ATP-dependent clp protease ATP-binding subunit clpA-like protein	clpC	O	0.0923373	0.0134286	0	0	Unique in MRS	0.00844111
F0K057	LBU1567	Proteinase		O	0.0207503	0.00452899	0	0	Unique in MRS	0.0181831
F0K2Z3	LBU1123	Chaperone protein DnaJ	dnaJ	O	0.071748	0.00509172	0	0	Unique in MRS	0.00583595
F0JZM1	LBU1459	Putative cobalt import ATP-binding protein		P	0	0	0.0313953	0.00513942	Unique in milk	0.0127823
F0JZS3	LBU1511	Oxalate:formate antiporter	oxlT	P	0	0	0.0401937	0.0158301	Unique in milk	0.0263176
F0JZ01	LBU0156	Alkylphosphonate ABC transporter		P	0.36756	0.0130805	0.791663	0.0579364	2.15383	0.0264585
F0K237	LBU0817	Phosphate transport system peripheral membrane protein B	pstB	P	0.0754937	0.00439119	0.0580687	0.00382297	0.769186	0.0237493
F0K1D4	LBU1757	Cadmium efflux ATPase	cadA	P	0.0414627	0.00554934	0.025295	0.00437079	0.610067	0.0427744
F0K2S8	LBU1058	Cation-transporting ATPase, E1-E2 family	copB	P	0.547333	0.0944602	0.109862	0.016313	0.200723	0.0311869
F0K184	LBU0555	Copper-transporting ATPase	copA	P	0.0399287	0.00843921	0	0	Unique in MRS	0.0181831
F0K199	LBU0570	ABC transporter solute-binding component		P	0.0217973	0.00519895	0	0	Unique in MRS	0.019747
F0JZI3	LBU0258	Pyrazinamidase-nicotinamidase	entB	Q	0	0	0.446413	0.0235316	Unique in milk	0.00333503
F0K2K7	LBU0987	Hypothetical conserved protein	ygiG	R	0	0	0.073184	0.0101633	Unique in milk	0.00925379
F0JZK6	LBU0281	Hypothetical conserved protein		R	0.0131398	0.00296222	0.0646267	0.0128344	4.9184	0.00801956
F0K008	LBU0361	Hypothetical conserved protein		R	0.18452	0.0169861	0.30537	0.0295239	1.65494	0.0432676
F0K3A1	LBU0019	ABC transporter	potA	R	0.291333	0.0114785	0.0816387	0.00886494	0.280224	0.0504288
F0JZ09	LBU0164	Hypothetical conserved protein	yxbA	R	0.17243	0.0061444	0.0475417	0.00329793	0.275716	0.0206424
F0K081	LBU1591	Putative glycosyl transferase	wbbI	R	0.061142	0.00928656	0.00477477	0.000979458	0.0780931	0.0200007
F0K1S0	LBU0700	GTPase Obg	obg	R	0.0922953	0.00529532	0.00519273	3.86161e-05	0.0562621	0.00844111
F0JYY0	LBU0135	Putative oxidoreductase		R	0.0742663	0.017503	0	0	Unique in MRS	0.0137566
F0JZ64	LBU1381	ABC transporter	ykhF	R	0.0121136	0.00137604	0	0	Unique in MRS	0.0103108
F0JZG9	LBU0244	Hypothetical conserved protein	yxbA	R	0.0161972	0.00418896	0	0	Unique in MRS	0.0222303
F0K0K0	LBU1631	GTPase HflX	hflX	R	0.0130076	0.00230667	0	0	Unique in MRS	0.0179977
F0K1J2	LBU0622	Putative hydrolase		R	0.23549	0.0308773	0	0	Unique in MRS	0.00801956
F0K0B9	LBU0393	Hypothetical conserved protein		S	0	0	0.111593	0.0166615	Unique in milk	0.00844111
F0JZM3	LBU1461	Hypothetical conserved protein		S	0	0	0.25481	0.00084309	Unique in milk	0.000144536
F0K0X5	LBU0519	Hypothetical conserved protein		S	0	0	0.0313153	0.00787863	Unique in milk	0.0206424
F0K0Z2	LBU1694	Hypothetical conserved protein		S	0	0	0.0137112	0.00537841	Unique in milk	0.0333819
F0K1X9	LBU0759	Hypothetical conserved protein		S	0	0	0.024172	0.000389254	Unique in milk	0.00322581
F0K385	LBU0003	Hypothetical conserved protein		S	0	0	0.0522877	0.0178149	Unique in milk	0.0282691
F0JZ29	LBU0184	Hypothetical conserved protein		S	0	0	0.0092903	0.00344684	Unique in milk	0.038803
F0K295	LBU0875	UPF0210 protein LBU_0875		S	0.140167	0.0132905	0.832517	0.0566175	5.93948	0.0206424
F0K145	LBU1747	Hypothetical conserved protein		S	0.084698	0.00753984	0.49146	0.0366144	5.8025	0.0333303
F0JYW5	LBU1362	Hypothetical conserved protein		S	0.0642397	0.0094358	0.169773	0.0157001	2.64281	0.0487722
F0JYS3	LBU1320	Hypothetical conserved protein	yhaN	S	0.0449163	0.00446372	0.0213843	0.0036686	0.476093	0.0389888
F0JYR4	LBU1311	Hypothetical conserved protein		S	0.103865	0.0162763	0.0315253	0.00765193	0.303523	0.0401987
F0K099	LBU0373	Hypothetical conserved protein		S	0.0122643	0.00207597	0	0	Unique in MRS	0.0177192
F0JZT1	LBU1519	Hypothetical conserved protein		S	0.0133557	0.00548612	0	0	Unique in MRS	0.0353324
F0K183	LBU0554	Hypothetical conserved protein	silP	S	0.0212189	0.00731474	0	0	Unique in MRS	0.0382509
F0K093	LBU0367	Hypothetical conserved protein		S	0.0215618	0.00714788	0	0	Unique in MRS	0.0360673
F0K0L2	LBU1643	Hypothetical conserved protein		S	0.0376823	0.0116235	0	0	Unique in MRS	0.0251514
F0K0T4	LBU0478	Uncharacterized protein		S	0.079669	0.0259089	0	0	Unique in MRS	0.0294802
F0K1N8	LBU0668	Hypothetical conserved protein		S	0.050866	0.020061	0	0	Unique in MRS	0.0384262
F0K2M2	LBU1002	Hypothetical conserved protein		S	0.0131697	0.00148479	0	0	Unique in MRS	0.00925379
F0K339	LBU1169	Uncharacterized protein		S	0.0237007	0.00667359	0	0	Unique in MRS	0.0263176
F0K3G4	LBU1248	Hypothetical conserved protein		S	0.00797337	0.00235523	0	0	Unique in MRS	0.038803
F0K294	LBU0874	UPF0237 protein LBU_0874	serB	T	0	0	0.0821513	0.00317955	Unique in milk	0.00333503
F0JZ00	LBU0155	Putative nucleotide-binding protein	uspA	T	0.273603	0.0049589	0.209483	0.00632971	0.765646	0.0365369
F0JZV6	LBU0309	GAF domain-containing protein		T	0.041894	0.006414	0	0	Unique in MRS	0.0102972
F0K2Q3	LBU1033	Signal peptidase I	lepB	U	0	0	0.068777	0.010473	Unique in milk	0.0093435
F0K354	LBU1184	Signal recognition particle receptor FtsY	ftsY	U	0.0663363	0.00372545	0.0090226	6.70798e-05	0.136013	0.0134756
F0K213	LBU0793	ABC transporter		V	0.0543397	0.00164499	0.13519	0.00693577	2.48787	0.0299575
F0JZ88	LBU1405	Penicillin-binding protein	fmt	V	0.0121279	0.00196185	0	0	Unique in MRS	0.0134756
F0K0X9	LBU1681	ABC transporter, ATP-binding protein	bcrA	V	0.0513547	0.0063679	0	0	Unique in MRS	0.00844111
a Protein quantities were shown in NASF value.
b Student's t-test was applied to the ln-transformed NSAF values.
