# Supplementary material for: Proteomes of Lactobacillus delbrueckii subsp. bulgaricus LBB.B5 Incubated in Milk at Optimal and Low Temperatures
Source: mSystems. 2017 Sep 19;2(5):e00027-17. doi: 10.1128/mSystems.00027-17 (PMC5605880; doi:10.1128/mSystems.00027-17)
Supplement: TABLE S4 [file sys005172137st4.xlsx]

## Sheet: tableS4
Table S4. L. bulgaricus LBB.B5 proteins found in significantly different quantities in milk at 4 °C compared to 37 °C.
UniProt ID	Refseq locustag	Protein name	Gene name	COG	Milk incubation at 37 °C		Milk incubation at 4 °C		Average fold change (Milk 4 °C/Milk 37 °C)	FDR adjusted P valueb
					Mean	STE	Mean	STE
F0JYK4	LBU0084	L-lactate dehydrogenase	ldh	C	0.131007	0.0143735	0.192917	0.0159436	1.47257	0.0978565
F0JYH9	LBU0059	L-LDH protein	hdhL	C	0.034137	0.00304523	0	0	Unique in milk at 37 °C	0.0433842
F0K2M8	LBU1008	NADP-dependent glyceraldehyde-3-phosphate dehydrogenase	gapN	C	0.079994	0.0117296	0	0	Unique in milk at 37 °C	0.0558343
F0K2J1	LBU0971	Putative chromosome segregation ATPase	smc	D	0	0	0.0104471	0.00156997	Unique in milk at 4 °C	0.0558343
F0JZG6	LBU0241	Polar amino acid transport system ATP-binding protein	glnQ	E	0.15355	0.023671	0.0841717	0.0141024	0.548171	0.0558343
F0JZ43	LBU0198	ABC transporter	glnP	E	0.017819	0.00449054	0	0	Unique in milk at 37 °C	0.0737291
F0JYZ6	LBU0151	N-acetylglucosamine-6-P deacetylase	psi-nagA2	G	0.0582727	0.00263498	0	0	Unique in milk at 37 °C	0.0397373
F0K011	LBU1521	Mannose-specific PTS system component IIC	manM	G	0.0722923	0.022115	0	0	Unique in milk at 37 °C	0.0703126
F0K095	LBU0369	Transcriptional regulator	gntR	K	0.112576	0.00680351	0.209987	0.00972635	1.86528	0.0558343
F0K130	LBU1732	Cold shock protein	cspA	K	0.0661753	0.0198326	0	0	Unique in milk at 37 °C	0.0703126
F0K1U4	LBU0724	Segregation and condensation protein B		K	0.00666473	0.00170682	0	0	Unique in milk at 37 °C	0.0885628
F0K0V9	LBU0503	Protein RecAc	recA	L	0.0251917	0.00317386	0.0962677	0.0185269	3.82141	0.0885628
F0K270	LBU0850	ATP-dependent helicase/deoxyribonuclease subunit Bc	addB	L	0	0	0.0242993	0.00414854	Unique in milk at 4 °C	0.0558343
F0K1R9	LBU0699	UvrABC system protein Cc	uvrC	L	0	0	0.00402407	0.00052001	Unique in milk at 4 °C	0.0613801
F0JZS6	LBU1514	Putative helicase		L	0	0	0.00099344	3.39782e-05	Unique in milk at 4 °C	0.0433842
F0K3D5	LBU1219	Exodeoxyribonuclease 7 small subunit	xseB	L	0.145003	0.0296965	0	0	Unique in milk at 37 °C	0.0558343
F0K390	LBU0008	Single-stranded DNA-binding protein	ssb	L	0.038434	0.0115849	0	0	Unique in milk at 37 °C	0.0978565
F0K1K3	LBU0633	UDP-N-acetylmuramoylalanine--D-glutamate ligasec	murD	M	0.00579	0.000758626	0.0458107	0.00365613	7.91203	0.0651778
F0K2L3	LBU0993	Phosphinothricin acetyltransferase	pat	M	0	0	0.0146383	0.00207482	Unique in milk at 4 °C	0.0558343
F0K296	LBU0876	Fibronectin-binding proteinc		M	0	0	0.014103	0.00100238	Unique in milk at 4 °C	0.0433842
F0K0A8	LBU0382	N-acetylmuramidase	acmA	N	0.00764093	0.00149915	0	0	Unique in milk at 37 °C	0.0885628
F0JZ65	LBU1382	tRNA N6-adenosine threonylcarbamoyltransferase	gcp	O	0	0	0.0130917	0.00225503	Unique in milk at 4 °C	0.0651778
F0K2Z3	LBU1123	Chaperone protein DnaJc	dnaJ	O	0	0	0.0099198	0.00215236	Unique in milk at 4 °C	0.0885628
F0K197	LBU0568	Peptide methionine sulfoxide reductase MsrA	msrA	O	0.030243	0.0102917	0	0	Unique in milk at 37 °C	0.0885628
F0K199	LBU0570	ABC transporter solute-binding component	lipo	P	0	0	0.0082405	0.00106497	Unique in milk at 4 °C	0.0558343
F0JZN7	LBU1475	2',3'-cyclic nucleotide		R	0.0951967	0.00423712	0.057294	0.0042999	0.601849	0.0978565
F0K1S0	LBU0700	GTPase Obgc	obg	R	0.00519273	3.86161e-05	0.036898	0.00444196	7.1057	0.0951526
F0JYY0	LBU0135	Putative oxidoreductase	est-1	R	0	0	0.0334263	0.00999727	Unique in milk at 4 °C	0.0978565
F0K081	LBU1591	Putative glycosyl transferase	wbbI	R	0.00477477	0.000979458	0	0	Unique in milk at 37 °C	0.0951526
F0JZ07	LBU0162	Hypothetical conserved protein		S	0.081914	0.00618884	0.13141	0.012112	1.60424	0.0627136
F0K074	LBU1584	Probable membrane protein		S	0	0	0.0079329	0.001148	Unique in milk at 4 °C	0.0627136
F0K0X5	LBU0519	Hypothetical conserved protein		S	0.0313153	0.00787863	0	0	Unique in milk at 37 °C	0.0874704
F0K177	LBU0548	Hypothetical conserved protein		S	0.00594297	0.00116601	0	0	Unique in milk at 37 °C	0.0885628
a Protein quantities were shown in NASF values.
b Student's t-test was applied to the ln-transformed NSAF values.
c Shared proteins produced in higher quantities in milk at 4 °C incubation (vs. milk at 37 °C incubation) and MRS at 37 °C incubation (vs. milk at 37 °C incubation).
